# Supplementary material for: Pigment epithelium derived factor drives melanocyte proliferation and migration in neurofibromatosis café au lait macules
Source: Skin Health Dis. 2024 Jun 24;4(5):e394. doi: 10.1002/ski2.394 (PMC11442068; doi:10.1002/ski2.394)
Supplement: Supplementary file 3 — Table S1 [file SKI2-4-e394-s005.xlsx]

## Sheet: SupplementaryTable1_CALM_vs_Una
Supplementary Table 1. Venn diagram differentially expressed genes in CALMs compared to unaffected skin for Classic and 3bp Deletion NF1.
ClassicNF1	Shared	3bpDeletionNF1
A2M	AARS1	AASDHPPT
AACS	AASDH	ABCA8
AADAT	ABCA5	ABCC2
AAK1	ABTB1	ABCC4
AAMP	ACAA1	ABHD8
AARS2	ACACA	ACAA2
AASS	ACAD8	ACADM
AATF	ACAP2	ACADVL
ABAT	ACO1	ACER3
ABCA11P	ACOT7	ACOT11
ABCB6	ACSF2	ACTN1
ABCB10	ADAMTS1	ACTN4
ABCC3	ADD3	ADAMTS9
ABCC10	ADM2	ADGRB3
ABCC11	ADM	ADPRHL1
ABCE1	ADNP	AGTR1
ABCF2	AFF3	AIG1
ABHD5	AGPAT5	AIM2
ABHD6	AHCYL1	AKAP7
ABHD10	AHNAK	AKAP8
ABHD13	AIMP2	ALB
ABHD15	AKR1A1	ALCAM
ABHD14A	ALDH1A3	ALDH1L2
ABHD14B	ALDH6A1	ALG14
ABHD16A	AMMECR1	ALOX5AP
ABHD17AP1	ANG	AMMECR1L
ABHD17B	ANGEL2	ANK2
ABHD17C	ANKDD1A	ANKRD36
ABL1	ANKRD11	ANO4
ABLIM3	ANKRD37	ANXA3
ABRAXAS2	ANKS1B	AP1B1
ACACB	ANP32B	AP1S2
ACAD9	ANXA11	APOC2
ACADS	AP3B1	ARCN1
ACAT2	AP3M1	ARHGAP4
ACBD5	AP3M2	ARID3B
ACCS	APH1B	ARL4C
ACIN1	API5	ARNT2
ACKR1	APOBEC3B	ARPC2
ACLY	APOE	ATM
ACOT4	APPL1	ATMIN
ACOT8	ARF4	ATOX1
ACOT9	ARHGAP11B	ATP2C1
ACOT13	ARHGEF2	ATP5PF
ACOX1	ARID5B	ATP6V0B
ACP5	ARL2BP	BACE2
ACRV1	ARL4A	BCL2L2
ACSL1	ARL5A	BCLAF1
ACSL4	ARL5B	BET1
ACSS2	ARMC1	BLOC1S5
ACTB	ARMC10	BLOC1S6
ACTL6A	ARSD	BMPER
ACTR2	ASB9	BRD7
ACTR1A	ASCC1	BTBD6
ACTR1B	ASF1B	BTF3L4
ACVR1B	ASNS	CACNA1H
ACYP1	ASNSD1	CADM4
ACYP2	ATAD1	CALB2
ADA	ATF3	CALCOCO2
ADAM12	ATF4	CAP2
ADAM21	ATL3	CAPS
ADAM23	ATP5MF	CARMIL1
ADAMTSL4	ATP6V0E1	CASP1
ADCK5	ATP6V1E1	CCDC3
ADCY9	ATP6V1E2	CCDC77
ADD1	ATPAF1	CCDC110
ADGRA2	AZIN1	CCK
ADGRA3	BBS4	CCN3
ADGRE5	BBS7	CD68
ADGRG6	BBS12	CDK19
ADGRL2	BCAN	CDK2AP2
ADH5	BCAS4	CDKN1B
ADHFE1	BCL11A	CDKN2D
ADI1	BCL2L1	CDR2
ADIPOR1	BEND7	CENPB
ADIPOR2	BEST1	CEP170
ADK	BEX1	CEP290
ADNP2	BEX2	CERS2
ADO	BLTP3A	CFDP1
ADORA2B	BMP2K	CHCHD7
ADRA2A	BMPR1A	CHCHD10
ADRM1	BRWD1	CHTF18
ADSS1	BUB3	CITED1
ADSS2	C5	CKB
AEBP2	C1GALT1C1	CLEC2B
AEN	CA14	CLIC4
AFAP1L1	CACNA2D4	CLPTM1L
AFAP1L2	CALR	CLTRN
AFF4	CAMK2D	CLUAP1
AFTPH	CAPG	CLXN
AGA	CAPN5	CMC1
AGAP1	CARHSP1	CMKLR2
AGAP6 (includes others)	CARS1	CMTM6
AGBL5	CASQ2	CNEP1R1
AGL	CASTOR3P	CNIH2
AGMAT	CBR4	COL1A1
AGPAT2	CBS/LOC102724560	COL3A1
AGPS	CBX7	COL6A3
AGTPBP1	CC2D1B	COMMD4
AHCTF1	CCDC43	COMMD6
AHCY	CCDC50	COP1
AHCYL2	CCDC106	COPA
AHI1	CCN1	CORIN
AIDA	CCN2	CPM
AIF1L	CCNB1IP1	CPSF2
AIFM2	CCND1	CPSF3
AIP	CCND3	CRIM1
AK1	CCNG2	CRISPLD2
AK2	CCNH	CRMP1
AK3	CCPG1	CSNK1G3
AKAP1	CCT5	CSNK2A2
AKAP12	CD14	CSPG4
AKAP17A	CD63	CTSL
AKNA	CD151	CXADR
AKR1C3	CD200	CYB561D2
AKR1C4	CD302	CYC1
AKR1C1/AKR1C2	CDC42BPA	CYP2J2
AKR7A3	CDC42EP4	CYTL1
AKTIP	CDC42SE2	DCAF8
ALAD	CDK10	DCT
ALDH1A1	CDK13	DCUN1D1
ALDH3A1	CDK5RAP3	DCUN1D4
ALDH3A2	CEBPB	DDR2
ALDH4A1	CEBPG	DDX1
ALDH5A1	CEMIP2	DHRS7B
ALDH9A1	CENPI	DIAPH1
ALDOA	CENPM	DLG3
ALDOC	CEP57	DLX1
ALG3	CEP72	DNER
ALG6	CETN3	DNMT1
ALG8	CGGBP1	DPH5
ALG13	CHAC1	DSP
ALG10B	CHAF1A	DSTN
ALKBH3	CHD1L	DUSP5
ALKBH4	CHKB	DUSP22
ALKBH8	CHMP4A	DYNC1I1
ALPK1	CHN1	DYNLT3
AMACR	CIPC	DZIP1
AMD1	CISD1	EEF1AKMT3
AMER2	CLEC2D	EFEMP1
AMOT	CLIC1	EIF6
AMT	CMTM3	EIF2S2
ANAPC1	CMTM7	EIF2S3
ANAPC4	CNN3	EIF4B
ANAPC10	CNOT7	ELAPOR2
ANAPC11	CNPY4	ELF4
ANAPC13	COBLL1	ELOC
ANGEL1	COL11A1	EMILIN2
ANGPT1	COL13A1	EMX2
ANGPTL4	COMMD3	ENO1
ANKFY1	COX17	ENTPD5
ANKRA2	COX4I1	EPB41L3
ANKRD7	COX6B1	EPHX4
ANKRD16	COX7A2	ERAP2
ANKRD26	COX7A2L	ESRP1
ANKRD27	COX7B	ETS1
ANKRD29	CPSF4	EXT2
ANKRD46	CRTAP	EYA2
ANKRD20A4P (includes others)	CRYL1	EYA3
ANKRD36B	CSNK1A1	FAM167A
ANKS1A	CSNK1D	FAM171A1
ANLN	CSRNP1	FAM89A
ANO10	CTH	FAP
ANOS1	CTPS2	FAR2
ANPEP	CTSC	FASTKD5
ANTXR1	CUL5	FBN2
ANXA2	CUL4B	FBXL20
ANXA6	CXCL5	FBXO25
ANXA7	CYB561	FCF1
ANXA2P3	CYTH1	FEM1B
AOX1	DARS1	FEN1
AP1S1	DBNDD2	FERMT3
AP2B1	DCLRE1A	FGF2
AP2M1	DCTN4	FGFR1
AP4B1	DDIT3	FGGY
AP4E1	DDIT4L	FHL1
AP4M1	DDT	FICD
AP5M1	DDX50	FLNC
AP5Z1	DDX19A	FLRT3
APAF1	DDX39A	FLYWCH1
APBB3	DEF8	FNTA
APBB1IP	DENND1A	FNTB
APCDD1	DESI2	FOXD1
APCDD1L	DHDH	FOXRED1
APH1A	DHRS1	FSTL5
APLP2	DHRS11	FUNDC1
APOBEC3F	DIPK1A	FURIN
APOC1	DMTN	FUT8
APOL6	DNAAF4	FXR1
APOLD1	DNAI4	FZD3
APOO	DNAJC9	GABRA5
APOOL	DNAJC10	GABRB3
APPBP2	DNASE2	GAD1
APPL2	DOK5	GADD45B
APTX	DPH2	GAGE5
AQP11	DPH3	GAGE1 (includes others)
ARAP2	DPYSL4	GAGE12B
ARF1	DSG2	GALK2
ARF5	DUSP1	GALNT2
ARFGAP1	DUSP23	GALNT15
ARFGAP3	DYNLRB1	GCC1
ARFGEF2	E2F5	GCNT1
ARHGAP1	EBAG9	GEMIN5
ARHGAP12	ECHDC3	GFRA1
ARHGAP15	EFHD1	GINS2
ARHGAP17	EIF5	GJC2
ARHGAP21	EIF1AX	GK
ARHGAP23	EIF1B	GLA
ARHGAP24	EIF4A2	GLIPR1
ARHGAP30	EIF4A3	GMDS
ARHGAP11A	EIF4EBP1	GMPPA
ARHGDIB	ELP2	GMPPB
ARHGEF3	EML3	GNAI1
ARHGEF10	EN2	GNAS
ARHGEF17	ENOPH1	GNG2
ARIH1	ENPP2	GPI
ARIH2	EPB41L4A-AS1	GPR153
ARL13B	EPRS1	GPR161
ARL17A/ARL17B	ERH	GPR137C
ARL6IP1	ERICH1	GPT2
ARL6IP5	FAHD2A	GPX3
ARMCX1	FAM110B	GRB10
ARMCX3	FAM135A	GSDMD
ARMCX6	FAM13A	GSK3B
ARPC4	FANCB	GSR
ARPC1A	FBRS	GUSBP4
ARPP19	FBXL16	GXYLT1
ARSB	FBXO32	H1-2
ARSG	FBXW4	H2AC17
ARSL	FBXW5	H2AC21
ASAH1	FCMR	H2AJ
ASAP1	FEZ1	H2BC8
ASAP2	FGD1	H2BC11
ASAP3	FIBP	HACL1
ASB7	FKBP2	HADHA
ASB3/GPR75-ASB3	FKBP7	HEYL
ASCC3	FKBP11	HIVEP1
ASF1A	FOXRED2	HLA-F
ASH2L	FSCN1	HLA-H
ASIC1	FSTL1	HMOX1
ASPA	FUCA1	HNRNPA0
ASPM	GABARAPL2	HOXB5
ASTN2	GABBR2	HOXC6
ATE1	GAPDHS	HOXC8
ATF1	GAR1	HOXC9
ATF6	GARS1	HR
ATG3	GBE1	HS3ST3A1
ATG7	GCNT2	HSPA5
ATG12	GCNT3	HSPA1L
ATG14	GEM	HYCC1
ATG2A	GEMIN2	ID1
ATG4B	GEMIN8	ID3
ATG9A	GHITM	IFT88
ATL1	GLTP	IGDCC4
ATL2	GMFG	IGF2BP3
ATOH8	GNA12	IL33
ATOSA	GNG7	IL10RB
ATP10A	GOLGA7	IL17D
ATP11C	GOSR2	IL1RL1
ATP13A1	GOT1	IL20RB
ATP1B1	GPER1	IL4R
ATP1B3	GPNMB	IMMP2L
ATP2B4	GPR19	IMPA2
ATP5F1A	GRB14	IMPACT
ATP5F1E	GSN	IMPDH2
ATP5F1EP2	GTF2H3	INCENP
ATP5IF1	GTF2IRD2P1	INTS2
ATP5MC1	GUF1	IQCG
ATP5MC2	GULP1	IRF1
ATP5ME	H2AC18/H2AC19	IRF4
ATP5MG	HAS2	IRS1
ATP5MK	HAUS8	ITGA1
ATP5PB	HAX1	ITGA2
ATP6AP1	HCG18	ITGA5
ATP6V0A1	HEBP1	ITGA6
ATP6V0A2	HES1	ITPK1
ATP6V0D2	HES6	IVNS1ABP
ATP6V1A	HINT3	KCNAB1
ATP6V1D	HK2	KCNS3
ATP7B	HM13	KCTD1
ATP9A	HMBOX1	KCTD14
ATXN1	HNMT	KCTD18
ATXN2	HNRNPA1L2	KIAA1522
AUH	HNRNPH3	KIF13B
AURKA	HNRNPM	KIF5C
AURKB	HNRNPUL1	KIZ
AUTS2	HNRNPUL2	KLHL29
AVEN	HOXB2	KLHL42
AVPI1	HOXC4	KRT86
AXIN1	HS3ST2	KRT10-AS1
AXIN2	HSD17B4	KRT8P9
AXL	HSP90B1	KRTAP19-1
AZIN2	HSPA2	KRTAP19-6
B3GALNT2	HSPA9	KYAT3
B3GALT4	HSPA12A	L1CAM
B3GNT2	HSPA4L	LACTB2
B3GNT6	HTATIP2	LCE2A
B4GALT3	HTR7P1	LDHC
B4GALT4	IARS1	LEPROTL1
B4GALT5	IBTK	LETMD1
BAG5	ID2	LIG1
BAG6	IDH1	LIMA1
BAIAP2	IDH2	LINGO1
BAIAP2L1	IDH3G	LINS1
BAIAP2L2	IFI27L1	LMBR1
BAMBI	IFRD1	LMF2
BARD1	IFRD2	LNP1
BARX1	IFT52	LOC729681
BASP1	IGFBP6	LOC100129203
BATF3	IK	LOH12CR2
BATF	IPO11	LONRF1
BAX	IPO13	LOXL3
BAZ2B	IRAK1	LPCAT3
BBC3	IRAK1BP1	LPL
BBIP1	IRF2BP2	LRP11
BBS1	IRX5	LRPPRC
BBS2	JADE3	LRRC23
BBS9	JUN	LRRK2
BCAP29	KANK2	LSR
BCAS1	KBTBD7	LXN
BCAS2	KCNIP3	LYPD5
BCCIP	KCNN2	LYPLAL1
BCKDHB	KCTD12	LYRM4
BCL6	KDELR1	LYRM7
BCL9	KDELR3	MACROD1
BCL10	KEAP1	MAMDC2
BCL2L12	KHDRBS3	MAP3K1
BCL2L13	KIF20B	MAP3K5
BCL7B	KLF2	MARCKSL1
BCORL1	KLHL22	MARK1
BCS1L	KLK3	MBLAC2
BDNF	LAMP2	MBNL2
BEND5	LARS1	MCM3
BEX3	LASP1	MCM4
BHLHE41	LCP1	MCM5
BICD1	LIAS	MCM3AP-AS1
BID	LMNA	MCOLN3
BIRC5	LONP1	MDGA1
BLCAP	LONP2	ME1
BLM	LPP	MED14
BLOC1S2	LRRC2	MED16
BLOC1S4	LRRC8A	MED28
BLTP1	LRRC8D	MEIS2
BLTP3B	LSM8	MELTF
BLVRB	LUZP1	MESP1
BMAL1	MAD2L1BP	MGC16025
BMI1	MAGED1	MGLL
BMP1	MAGOH	MGST3
BMP4	MAL	MICA
BMPR2	MANF	MICB
BMS1	MAP3K7	MID1
BNIP2	MAPK9	mir-204
BNIP3	MAPK10	mir-658
BNIP3L	MARS1	MLKL
BOD1	MCCC1	MMP3
BOLA3	MCEE	MN1
BOLA2/BOLA2B	MCM7	MRPL22
BOP1	MCOLN1	MRPL30
BPHL	MCRIP2	MRPL34
BRD8	MCTP1	MRPL45
BRIX1	MCUB	MSC
BRMS1	MDGA2	MTAP
BRPF1	ME2	MTHFD1L
BSDC1	MED1	MVP
BSG	MEF2D	MXRA5
BST1	MEGF9	MYL9
BTAF1	MERTK	NAA38
BTBD2	METTL6	NACA
BTBD3	METTL2A	NACA4P
BTD	MGMT	NANOS3
BTG1	MGST2	NAV2
BTG3	MID1IP1	NCEH1
BTN2A2	MIPOL1	NCK2
BTN3A1	mir-330	NCOA7
BTN3A2	MIR155HG	NDN
BTN3A3	MLEC	NDUFV1
BUB1	MMD	NEBL
BUB1B	MOK	NEFM
BUD31	MR1	NES
BVES	MRPL33	NFS1
BYSL	MRPS10	NKX3-2
C1QBP	MRPS33	NME5
C1QTNF1	MRPS35	NMU
C1QTNF6	MRPS18C	NOL11
C1R	MTCH1	NOP53
C2CD2	MTHFD2	NOTCH4
C2CD6	MTMR6	NOX4
C8orf44-SGK3/SGK3	MTO1	NPAS1
CA2	MTSS1	NPTX2
CA8	MXI1	NR2F2
CABLES1	MYADM	NR4A3
CACYBP	MYC	NTN4
CADM3	MYL6	NUDT3
CADPS2	MYLK	NUFIP2
CADPS	MYNN	NUP37
CALCOCO1	NAA15	OAF
CALCR	NAMPT	OAS1
CALD1	NAP1L4	OCA2
CALM1 (includes others)	NBPF10 (includes others)	ODF3L2
CALML4	NCAM2	OSBPL9
CAMK1	NCBP2	OSTF1
CAMSAP2	NDEL1	OTOF
CAMTA2	NDFIP2	OXSR1
CAND1	NDRG2	P2RY12
CANT1	NDUFA2	PABPC1
CAPN1	NDUFA8	PABPC4
CAPRIN1	NDUFB3	PACSIN3
CAPRIN2	NDUFC2	PANX2
CAPZB	NDUFS5	PAOX
CARD16	NEDD8	PARD6G
CASD1	NETO2	PBX3
CASP9	NEU1	PCDHB14
CAST	NFKBIA	PCOLCE
CAT	NIBAN1	PCSK1N
CAV1	NIBAN2	PDCD2
CAV2	NIFK	PDLIM5
CAVIN1	NIPA2	PDZRN3
CBFB	NKX2-2	PECR
CBL	NLGN1	PENK
CBLB	NLGN4X	PFKFB4
CBR1	NOC3L	PGAM1
CBX5	NOP56	PGAM4
CBX6	NPM3	PGBD5
CBY1	NPRL2	PGM2L1
CCAR1	NRTN	PGP
CCDC6	NSF	PHACTR1
CCDC7	NT5C3A	PIAS1
CCDC15	NTAQ1	PIGF
CCDC18	NUDCD2	PIGY
CCDC24	NUDT1	PIK3CB
CCDC25	OCIAD2	PLEKHO1
CCDC34	ODC1	PLIN3
CCDC59	ODF2L	PMS2
CCDC80	OGDH	PNCK
CCDC86	OR7E156P	PNKP
CCDC89	ORC6	PNPLA4
CCDC91	OTUD1	PNPLA6
CCDC93	P4HB	POLE2
CCDC107	PA2G4	PON3
CCDC126	PABIR1	POP4
CCDC127	PAG1	PPIL3
CCDC136	PAQR8	PPME1
CCDC138	PARP8	PPP1R3E
CCDC148	PAX8	PPP2R5E
CCDC102A	PBRM1	PRDM1
CCDC28B	PCDHA1	PREPL
CCDC90B	PCK2	PRKX
CCL18	PCM1	PROCR
CCL20	PCNP	PRORP
CCN5	PDE4B	PRTFDC1
CCNA2	PDE7B	PSAT1
CCNB1	PER2	PSMC1
CCNB2	PFAS	PSMC3
CCNDBP1	PFN1	PSME3
CCNE1	PHF14	PSMG2
CCNE2	PHF19	PSPH
CCNF	PHGDH	PSPHP1
CCNJ	PIGG	PTCD2
CCNO	PIGQ	PTCHD3
CCNT1	PIN4	PTCRA
CCNT2	PINK1	PTGES2
CCNY	PIP4K2A	PTK2
CCNYL2	PKDCC	PTK7
CCR1	PKM	PTPN13
CCR9	PLAG1	PTX3
CCS	PLAUR	RAB10
CCSER2	PLCXD1	RAB31
CCT2	PLD1	RAB6A
CCT8	PLD6	RABGGTA
CCT6B	PLEKHG1	RABIF
CCT6P1	PLOD3	RAD51
CD24	PLP2	RALA
CD44	PLPP4	RALGAPA1
CD46	PLPP7	RAMAC
CD55	PMAIP1	RASIP1
CD58	PMP22	RASL11B
CD59	PMS2P3	RBM14
CD74	PNPLA7	RCN3
CD81	PODXL2	RCSD1
CD82	POLR1D	RFLNB
CD83	POLR2H	RFPL1/RFPL3
CD84	POLR3B	RGS7
CD99	POLR3H	RGS12
CD109	POMC	RHPN2
CD320	POT1	RNASEH2A
CD79B	PPARGC1A	RNASEH2C
CD99L2	PPHLN1	RNASEK
CDC7	PPIH	RNF14
CDC20	PPIL6	RNF123
CDC34	PPP2R1A	RNF185
CDC42	PPP4R1L	RNF144A
CDC45	PPP6R2	RNF144B
CDC123	PQBP1	RNU4ATAC
CDC14B	PRCP	RNU6-1
CDC25C	PRDX1	RNU6-15P
CDC42EP1	PRDX3	RPA3
CDC42EP2	PREP	RPAP2
CDCA2	PRKAG2	RPAP3
CDCA3	PRKCA	RPL4
CDCA5	PRKCD	RPL5
CDCA8	PRMT2	RPL14
CDH1	PRPF38A	RPL15
CDH11	PRRG1	RPL17
CDK1	PRSS23	RPL19
CDK2	PTGFRN	RPL21
CDK4	PTOV1	RPL22
CDK5	PTP4A1	RPL26
CDK6	PTRH2	RPL36
CDK7	PTTG1	RPL10A
CDK12	PYCR1	RPL12P6
CDK16	RAB11FIP2	RPLP1
CDK18	RABGGTB	RPS6
CDK2AP1	RAD51B	RPS17
CDKL1	RAD51C	RPS3A
CDKL2	RAN	RPS4X
CDKN3	RARRES1	RTN4R
CDKN1A	RASD1	RWDD3
CDKN2A	RASSF2	RYK
CDKN2B	RBMS3	S100A1
CDKN2C	RBSN	S100A3
CDV3	RCAN1	S100A4
CEBPD	RELL1	S100A6
CEBPZ	REPS2	S100A16
CELF1	RFPL2	SAC3D1
CELF2	RGMB	SAMD5
CELF6	RHBDD1	SAMD13
CELSR2	RHOBTB2	SCARB2
CEMIP	RHOC	SCCPDH
CENPA	RHOJ	SCG5
CENPE	RHOT1	SEC13
CENPF	RIOK1	SEC22A
CENPH	RIOX2	SEC23B
CENPJ	RIPK2	SEC61G
CENPK	RIT1	SEL1L
CENPL	RNASE4	SEMA3C
CENPN	RND2	SEMA7A
CENPO	RNF128	SERGEF
CENPS/CENPS-CORT	RNF216	SERINC2
CENPU	RNF5P1	SERPINB1
CEP41	RNFT2	SERPINI1
CEP43	RNU1-1	SERTAD1
CEP44	RNU1-3	SERTAD2
CEP55	RNU1-4	SETD3
CEP63	RNU5A-1	SFRP1
CEP70	ROBO2	SH2B1
CEP78	RPL23A	SH3BGRL2
CEP83	RPN1	SH3BP4
CEP89	RPP40	SH3D19
CEP95	RPS23	SH3YL1
CEP120	RPS6KA5	SHMT1
CEP164	RRBP1	SKIC3
CEPT1	RRM1	SLC22A5
CERCAM	RRS1	SLC24A1
CERT1	RSL24D1	SLC25A5
CETN2	RTL8C	SLC25A36
CFAP36	RUFY3	SLC25A39
CFAP97	RWDD1	SLC2A3
CFD	S100A13	SLC2A10
CFH	SALL4	SLC2A14
CFLAR	SARS1	SLC31A2
CGRRF1	SCAND1	SLC35A1
CH25H	SDF2L1	SLC35B1
CHAC2	SDHA	SLC35E3
CHAMP1	SDHAP1	SLC37A1
CHCHD1	SEC11C	SLC38A1
CHCHD6	SEC31A	SLC39A1
CHD1	SEH1L	SLC39A4
CHD4	SENP6	SLC39A10
CHEK1	SENP7	SLC7A8
CHIC2	SEPSECS	SLCO4A1
CHKA	SESN2	SLITRK2
CHL1	SETDB2	SMPD2
CHML	SF3B4	SNHG4
CHMP5	SFMBT2	SNORA11
CHMP2A	SGCD	SNORA62
CHMP2B	SGIP1	SNORA70
CHPF2	SH2B3	SNORD17
CHPF	SHC4	SNORD46
CHPT1	SHMT2	SNRPA1
CHRAC1	SKA2	SNX25
CHRNA5	SLC11A2	SNX30
CHST7	SLC1A1	SOD2
CHST9	SLC1A4	SOX2
CHST15	SLC25A15	SOX18
CHSY1	SLC25A20	SP4
CHSY3	SLC26A6	SPATA7
CHTF8	SLC26A11	SPATA22
CHUK	SLC31A1	SPATA2L
CIP2A	SLC39A6	SPCS3
CIT	SLC44A1	SPON2
CITED2	SLC6A9	SPRED1
CKAP2	SLC7A1	SPRY4
CKAP5	SLFN5	SRP54
CKAP2L	SLX1A/SLX1B	SRPX2
CKLF	SMAD4	SRSF2
CKS2	SMARCD1	SRSF6
CKS1B	SMIM11	SS18
CLCC1	SMPD1	ST7
CLCN6	SNAI2	ST3GAL4
CLDN11	SNHG7	ST6GALNAC3
CLDN23	SNHG8	STAC
CLDND1	SNORD3A	STEAP1
CLDND2	SNORD3D	STEAP2
CLINT1	SNX13	STK32A
CLIP1	SON	STK32B
CLIP2	SOX6	STOM
CLIP3	SOX13	STXBP1
CLK2	SP3	SUMF2
CLNS1A	SPACA6	SURF4
CLPX	SPAG5	SYPL1
CLYBL	SPARC	SYT15
CMAS	SPC24	SYTL4
CMPK1	SPECC1L	TAC1
CMTR1	SPHK1	TAF13
CMTR2	SPOCD1	TAGLN2
CNBP	SPP1	TAGLN
CNIH1	SPRYD3	TAOK3
CNIH4	SRPK2	TARS1
CNN2	SRSF12	TBC1D31
CNNM2	STAM	TCEAL4
CNNM3	STAP2	TCEAL8
CNOT1	STXBP2	TCF4
CNOT2	SULF2	TCF12
CNOT8	SUMF1	TCIRG1
CNOT6L	SUOX	TENM4
CNPY2	SYNGR1	TES
CNPY3	SYTL2	TEX15
CNTN1	TACC3	TGS1
CNTNAP1	TAF4B	THG1L
CNTNAP4	TAF9B	THY1
COA3	TBC1D10A	TICAM2
COG3	TCEA1	TJP2
COG4	TCEAL3	TLCD5
COG5	TEAD4	TMEM59
COL16A1	TFAP2A	TMEM64
COL4A5	TFAP2C	TMEM68
COL5A2	TFIP11	TMEM80
COLEC12	TGFBR2	TMEM144
COMMD1	THAP12	TMEM198
COMMD2	THNSL1	TMEM208
COMMD8	THOC1	TMEM150A
COMT	THUMPD1	TMEM176A
COPB2	TIMELESS	TMEM176B
COPG1	TIMP2	TMEM185A
COPG2	TIPARP	TMEM255A
COPS3	TJP1	TMEM45A
COPS8	TK1	TMEM63A
COPS7A	TKFC	TMSB10/TMSB4X
COPS7B	TLE1	TMSB15A
COQ2	TLE4	TMSB4XP8
COQ9	TMED3	TMTC2
COQ10B	TMEM26	TNIK
COQ8B	TMEM51	TOMM20
CORO1B	TMEM169	TOMM34
CORO2B	TMEM182	TOR1AIP1
COX10	TMEM209	TPM2
COX15	TMOD2	TPM4
COX20	TNFRSF19	TRAPPC9
COX11P1	TRAF3IP2	TRIM38
COX6C	TRAPPC1	TRNT1
COX7C	TRAPPC6A	TRPM8
CPA4	TRAPPC6B	TRPV3
CPEB1	TRIB3	TSPAN13
CPN1	TRIM61	TSPAN18
CPNE1	TROAP	TSTD1
CPS1	TSC22D3	TTC5
CPSF6	TSEN15	TTC13
CPT1C	TSR2	TTC26
CPVL	TTLL7	TTC27
CPXM2	TUBB4A	TTC39C
CRACD	TUBE1	TXN
CRBN	TUSC3	TXNRD1
CRELD1	TYMP	TXNRD2
CRELD2	TYSND1	TYW3
CREM	UBE2D2	UBE2F
CRIPT	UBE2D3	UGT2B7
CRK	UBIAD1	UGT2B11
CRLF3	UBL5	UGT2B17
CRLS1	UBXN2B	UOX
CROT	UCHL1	UQCRC1
CRY1	UCN2	USP2
CRY2	UGT8	USP21
CRYGS	UGT2B10	USP42
CS	UNG	USP53
CSAD	UPF3A	UST
CSE1L	USP6NL	UXT
CSF2RA	VAPA	VAPB
CSGALNACT2	VCX2 (includes others)	VLDLR
CSNK1A1L	VMP1	VWCE
CSNK1G1	VPS28	WDFY2
CSNK1G2	VPS37A	WHRN
CSNK2A1	WARS1	WNT5A
CSNK2A3	WBP4	WWC2
CSRNP2	WDR26	XIST
CSRP1	XPO4	YIF1A
CSRP2	XPOT	YIF1B
CST3	YAF2	YJU2B
CSTF1	YARS1	YOD1
CSTF2	YPEL3	ZBTB41
CTBP2	YPEL4	ZBTB47
CTDSP2	ZBED4	ZC3H6
CTDSPL2	ZCCHC17	ZCCHC7
CTNNB1	ZDHHC7	ZDHHC23
CTNND1	ZDHHC14	ZEB2
CTPS1	ZFAND1	ZFAND2B
CTSA	ZFP1	ZFP90
CTSB	ZFP36	ZKSCAN8
CTSF	ZFP91	ZNF30
CTSK	ZHX3	ZNF35
CUBN	ZMYM4	ZNF74
CUL2	ZMYND11	ZNF135
CUL7	ZNF22	ZNF277
CUL4A	ZNF25	ZNF302
CUTA	ZNF197	ZNF311
CUTC	ZNF365	ZNF407
CUX1	ZNF419	ZNF469
CWC22	ZNF490	ZNF544
CWC27	ZNF512	ZNF549
CWF19L1	ZNF558	ZNF559
CX3CL1	ZNF627	ZNF561
CXCL2	ZNF689	ZNF581
CXCL12	ZNF770	ZNF616
CXCL13	ZNF777	ZNF622
CXCL16	ZNF37A	ZNF667
CXXC1	ZNF518A	ZNF672
CXXC5	ZNF518B	ZNF706
CYB561D1	ZSWIM4	ZNF773
CYB5B	ZWINT	ZNF830
CYB5D2		ZNF322P1
CYB5R1		ZNG1C/ZNG1F
CYB5R3		ZNHIT6
CYB5R4		ZSCAN18
CYBA		ZXDB
CYBRD1		ZZZ3
CYCSP52
CYGB
CYP1B1
CYP20A1
CYP26B1
CYP27A1
CYP2R1
CYP39A1
CYP4V2
CYRIB
CYTH3
D2HGDH
DAAM2
DAB2
DACT1
DACT3
DAG1
DAXX
DAZ1/DAZ4
DBI
DBNDD1
DBR1
DBT
DCAF5
DCAF6
DCAF13
DCAF16
DCAKD
DCBLD2
DCK
DCLRE1C
DCN
DCTN1
DCTN5
DCTN6
DCUN1D5
DDAH2
DDB1
DDHD1
DDR1
DDX17
DDX18
DDX21
DDX24
DDX28
DDX31
DDX52
DDX59
DDX60
DDX19B
DEDD
DEGS1
DEK
DELE1
DENND10
DENND11
DENND2A
DENND2B
DENND4A
DENND4C
DENND5B
DENND6A
DENND6B
DENR
DEPDC1
DEPDC1B
DERPC
DET1
DGCR2
DGCR6
DGCR8
DGCR6L
DGKI
DHCR7
DHCR24
DHFR2
DHODH
DHRS2
DHRS7
DHRS12
DHTKD1
DHX9
DHX32
DHX40
DIAPH2
DIAPH3
DICER1
DIO2
DIPK1B
DISP1
DIXDC1
DKC1
DKFZP586I1420
DKK2
DKK3
DLAT
DLEU1
DLEU2
DLGAP5
DMAC2L
DMAP1
DMBT1
DMKN
DMRT2
DMXL2
DNAAF5
DNAAF10
DNAH1
DNAH14
DNAI3
DNAJA1
DNAJA3
DNAJB1
DNAJB2
DNAJB4
DNAJB5
DNAJB9
DNAJB12
DNAJC2
DNAJC3
DNAJC4
DNAJC12
DNAJC18
DNAJC19
DNAJC24
DNAJC27
DNAJC30
DNAL1
DNAL4
DNASE1L1
DNTTIP1
DNTTIP2
DOCK10
DOHH
DOLK
DONSON
DPAGT1
DPM1
DPM2
DPM3
DPP4
DPP6
DPP7
DPP9
DPY30
DPYD
DPYSL2
DSCC1
DTL
DTNBP1
DUS3L
DUS4L
DUSP6
DUSP10
DUSP12
DUSP14
DUSP28
DUT
DVL3
DYNC1I2
DYNC2LI1
DYNLL2
DYNLT1
DYRK2
DYRK3
E2F7
EAF1
EBNA1BP2
ECD
ECHS1
ECI1
ECM1
ECT2
EDNRA
EDNRB
EEF1A1
EEF1A1P9
EEF1AKMT2
EEF1B2
EEF1E1
EEF2K
EEF2KMT
EFCAB2
EFCAB14
EFNA4
EFR3B
EGFL8
EGLN2
EHD1
EHD2
EHHADH
EID2B
EIF1
EIF1AD
EIF2AK2
EIF2B3
EIF2S1
EIF3A
EIF3C
EIF3F
EIF3J
EIF3M
EIF4A1
EIF4E2
EIF4E
EIF4G2
EIF4G3
EIF4H
EIF5A2
EIPR1
ELAC1
ELAVL1
ELL2
ELMO1
ELOB
ELOVL1
ELOVL4
ELOVL6
EMB
EMC3
EMC6
EMC9
EMG1
EMP1
ENC1
ENDOD1
ENDOG
ENO3
ENPP1
ENSA
ENTHD1
ENTPD4
ENTPD7
ENTR1
ENTREP3
EOMES
EP400
EPAS1
EPHA4
EPHA5
EPHX1
EPHX2
EPM2AIP1
EPS15
EPSTI1
ERAL1
ERBB2
ERBB3
ERC1
ERCC6L
EREG
ERF
ERGIC1
ERGIC3
ERI1
ERI2
ERLIN1
ERMAP
ERN1
ERP29
ESCO2
ESYT1
ETF1
ETFB
ETHE1
ETNK2
ETV4
ETV5
EVA1A
EVI2A
EVI2B
EVI5L
EVL
EXO1
EXOC1
EXOC3
EXOC4
EXOC6
EXOC7
EXOG
EXOSC1
EXOSC2
EXOSC3
EXOSC8
EXT1
EXTL1
EZH2
F3
F8
F2R
FABP5
FABP7
FABP5P2
FABP5P3
FAF1
FAF2
FAHD1
FAHD2B
FAIM
FAM102A
FAM107B
FAM110A
FAM114A1
FAM120AOS
FAM120B
FAM124A
FAM131A
FAM133B
FAM136BP
FAM13B
FAM149A
FAM149B1
FAM156A/FAM156B
FAM167B
FAM172A
FAM186B
FAM234A
FAM24B
FAM3C
FAM43A
FAM50B
FAM53B
FAM72A
FAM72C/FAM72D
FAM76A
FAM83D
FAM86B1
FAM86C1P
FAM86DP
FAM87A
FAM89B
FAM91A1
FANCC
FANCD2
FANCE
FANCF
FANCG
FANCI
FANCL
FARP2
FAS
FASN
FASTKD1
FBH1
FBL
FBXL2
FBXL3
FBXL5
FBXL15
FBXL18
FBXO2
FBXO3
FBXO5
FBXO7
FBXO9
FBXO11
FBXO21
FBXO28
FBXO30
FBXO38
FBXO42
FBXO46
FBXW2
FBXW8
FCSK
FDFT1
FDX2
FER1L4
FERMT2
FGFBP2
FGFRL1
FH
FHIP1B
FHIP2A
FHIP2B
FHL2
FHL3
FHOD3
FIGNL1
FIS1
FKBP4
FKBP5
FKBP9
FKBP10
FKBP1A
FKBP9P1
FLJ20021
FLNB
FLRT2
FMN2
FMNL2
FMO4
FMO6P
FN1
FNBP1L
FNDC4
FNDC3A
FNIP1
FOXC1
FOXF2
FOXJ3
FOXM1
FOXO1
FOXO3
FOXO4
FRAT2
FRMD6
FRS3
FSBP
FSTL3
FTH1
FTO
FUBP3
FUCA2
FUS
FUT4
FXN
FXR2
FYTTD1
FZD4
FZD6
FZD7
G3BP1
G3BP2
G6PC3
G6PD
GABARAPL1
GABPB1
GABPB2
GADD45GIP1
GAL
GALNT7
GALNT11
GALNT18
GALT
GAMT
GARNL3
GARRE1
GART
GAS1
GAS6
GBA2
GBP2
GCA
GCAT
GCLC
GCSH
GDAP2
GDF11
GDF15
GDI1
GDI2
GDPD5
GET1
GFOD2
GFPT1
GGH
GGPS1
GGT5
GHR
GIGYF2
GINS3
GINS4
GIPC1
GK5
GLB1
GLE1
GLRB
GLRX2
GLRX3
GLRX5
GLRX
GLS
GLT8D1
GLUD1
GLUL
GM2A
GMNN
GMPR
GMPS
GNA13
GNAI2
GNAQ
GNB1
GNB4
GNB5
GNB1L
GNE
GNG11
GNPDA2
GNPTAB
GOLGA2
GOLGA8A/GOLGA8B
GOLGB1
GOLIM4
GOLM1
GOLT1B
GPAA1
GPATCH4
GPATCH8
GPBP1
GPD2
GPHN
GPN2
GPN3
GPR155
GPR180
GPR89A/GPR89B
GPRIN3
GPS1
GPSM2
GPX7
GRAMD4
GRAMD1A
GRIK2
GRINA
GRK4
GRK5
GRPEL1
GRPEL2
GRPR
GRTP1
GSDME
GSPT1
GSS
GSTA4
GSTCD
GSTK1
GSTM1
GSTM2
GSTM3
GSTO1
GSTO2
GSTT2/GSTT2B
GTDC1
GTF2B
GTF2F1
GTF2H4
GTF2H5
GTF2I
GTF2IP1
GTF2IRD1
GTF2IRD2/GTF2IRD2B
GTF3A
GTF3C1
GTPBP2
GTPBP4
GTPBP8
GTPBP10
GTSE1
GUCY1A2
GUSBP2
GYG2
GYPC
GYPE
GZF1
H19
H1-0
H2AC6
H2AC7
H2AZ1
H2BC4
H2BC5
H2BC6
H2BC12
H3C13
H4C3
H4C8
H4C14
HACD3
HADH
HARS2
HAS2-AS1
HAT1
HAUS6
HAUS7
HBP1
HCCS
HCFC1
HCFC1R1
HCG9
HCN3
HCN4
HCST
HDAC1
HDAC2
HDAC4
HDAC6
HDAC8
HDAC9
HDDC3
HDGF
HDHD2
HDHD5
HDHD5-AS1
HEATR3
HEATR5B
HEBP2
HECTD2
HEG1
HELLS
HEPH
HERC1
HERC4
HERC5
HERC2P4
HERPUD2
HES4
HES5
HEXB
HEXIM2
HEY1
HHAT
HHEX
HHLA3
HIBADH
HIBCH
HIC2
HIF1AN
HIGD2A
HINFP
HINT1
HINT2
HIPK2
HIVEP2
HJURP
HK1
HKDC1
HLA-DMB
HLA-DPA1
HLA-DRA
HLA-DRB4
HLA-DRB6
HLCS
HMG20A
HMGB2
HMGB1P1
HMGCL
HMGCR
HMGCS1
HMGN1
HMGN2
HMGN4
HMMR
HNRNPAB
HNRNPC
HNRNPD
HNRNPF
HNRNPH1
HNRNPH2
HNRNPK
HNRNPR
HOMER1
HOXA9
HOXB8
HPRT1
HPS1
HPS5
HPS6
HRAS
HS1BP3
HSBP1
HSCB
HSD17B10
HSD17B12
HSF4
HSP90AA1
HSP90AB1
HSPA4
HSPA13
HSPA14
HSPA1A/HSPA1B
HSPB8
HSPB1P1
HSPBAP1
HSPD1
HTR1E
HYAL1
HYAL2
HYCC2
HYLS1
HYOU1
IAH1
ICA1
ICA1L
ICMT
IDS
IDUA
IER3
IFFO1
IFI6
IFI27
IFI44
IFIT1
IFIT3
IFIT5
IFITM1
IFNAR1
IFNGR2
IFT20
IFT22
IFT57
IGBP1
IGF2
IGF2R
IGFBP1
IGFBP2
IGFBP3
IGFBP4
IGFBP5
IGFBP7
IGFBPL1
IGSF3
IGSF11
IKBIP
IKZF5
IL16
IL12RB2
IL1R1
IL1RAP
ILK
IMP3
IMP4
ING4
INHBB
INMT
INO80
INPP4B
INPP5B
INPPL1
INS-IGF2
INSC
INSIG1
INSL5
INTS3
INTS4
INTS7
INTS8
INTS12
INVS
IP6K2
IP6K3
IPP
IQCB1
IQCN
IRF7
ISCA1
ISCU
ISOC2
IST1
ISY1
ITFG1
ITGA10
ITGA11
ITGAE
ITGAV
ITGB1
ITGB2
ITGB3
ITGB5
ITGB8
ITK
ITM2A
ITM2C
ITPKB
ITPKC
ITPR3
ITPRID2
ITSN1
JAK2
JAKMIP2
JMJD8
JMJD1C
JMY
JPT1
JRKL
JTB
JUP
KAT8
KAT2A
KAT2B
KATNA1
KATNIP
KAZALD1
KBTBD3
KBTBD4
KBTBD8
KCNE4
KCNIP4
KCNJ2
KCNJ13
KCNK3
KCNMA1
KCNMB3
KCNMB4
KCNN4
KCTD9
KCTD13
KCTD15
KCTD20
KCTD21
KDM3B
KDM4D
KDM5B
KHDC4
KHDRBS1
KIAA0513
KIAA0753
KIAA1671
KIAA2026
KIF11
KIF14
KIF15
KIF22
KIF23
KIF27
KIF18A
KIF20A
KIF26B
KIF2C
KIF3B
KIF5B
KIFAP3
KIFC1
KLC1
KLF3
KLF5
KLF10
KLF11
KLHDC3
KLHDC4
KLHDC8B
KLHL3
KLHL8
KLHL12
KLHL18
KLHL20
KLHL24
KLHL41
KLK4
KLRC2
KLRC3
KLRF1
KMT5A
KMT5B
KNL1
KNTC1
KPNA1
KPNA2
KPNA3
KPNB1
KRBA1
KREMEN1
KTN1
KU-MEL-3
KYAT1
L3MBTL1
L3MBTL3
LACTB
LAGE3
LAMA5
LAMC3
LAMP1
LAMTOR2
LAMTOR5
LANCL2
LAP3
LAPTM4A
LAPTM4B
LARP6
LARP1B
LARP4B
LBH
LBR
LCLAT1
LCOR
LDHA
LDLR
LEMD3
LENG8
LEPROT
LFNG
LGALS8
LGALS3BP
LGI3
LGMN
LHPP
LIFR
LIG4
LIMK2
LIMS2
LIN9
LIN54
LIN7C
LIPT1
LMAN2L
LMCD1
LMNB2
LMO4
LOC93622
LOC143666
LOC145783
LOC283788
LOC286297
LOC374443
LOC400464
LOC401127
LOC440895
LOC441455
LOC653513
LOC728715
LOC100129034
LOC100130357
LOC102724428/SIK1
LONRF3
LOXL1
LOXL4
LPCAT2
LPIN1
LPIN3
LPXN
LRAT
LRATD2
LRFN3
LRGUK
LRP4
LRPAP1
LRR1
LRRC20
LRRC34
LRRC40
LRRC49
LRRC37B
LRRCC1
LRRK1
LRRN3
LSAMP
LSG1
LSM3
LSM5
LSM7
LSP1
LTA4H
LTBP2
LTBP3
LTV1
LY96
LYAR
LYL1
LYN
LYPD1
LYPD3
LYPLA2P1
LYRM1
LYSMD3
LZTR1
MACROH2A1
MACROH2A2
MAD2L1
MAD2L2
MADD
MAEA
MAFB
MAFF
MAGED2
MAGEE1
MAGEH1
MAGEL2
MAGI2
MAGOHB
MAK16
MALL
MAMLD1
MAN1A2
MAN1B1
MAN1C1
MAN2B1
MAN2B2
MAN2C1
MANBA
MAP6
MAP9
MAP1B
MAP1LC3A
MAP2K1
MAP2K3
MAP2K6
MAP3K3
MAP3K6
MAP3K11
MAP3K12
MAP3K13
MAP3K14
MAP4K2
MAP4K4
MAP4K5
MAP7D2
MAP7D3
MAPK1
MAPK3
MAPK6
MAPK7
MAPK11
MAPK12
MAPK13
MAPK8IP3
MAPKAP1
MAPKAPK5
MAPRE2
MARK3
MARS2
MAST3
MASTL
MAT2B
MATCAP1
MATN2
MAX
MAZ
MBD2
MBD5
MBNL1
MBNL3
MBOAT1
MBOAT7
MBP
MBTPS1
MCAT
MCF2
MCF2L
MCM6
MCM10
MCU
MCUR1
MDK
MDM1
MED6
MED7
MED8
MED10
MED11
MED23
MED27
MEIG1
MEIS3
MEIS3P1
MELK
METRN
METTL1
METTL3
METTL4
METTL15
METTL7A
MEX3C
MFAP2
MFAP3L
MFF
MFGE8
MFN2
MFSD3
MFSD8
MFSD9
MFSD10
MFSD13A
MFSD14A
MGAT5B
MGST1
MIA
MICAL1
MICOS10-NBL1/NBL1
MICU2
MID2
MIDN
MIEF1
MIF4GD
MIGA1
MINDY2
MINDY3
MINDY4
MINPP1
MIPEP
mir-21
mir-221
mir-365
mir-506
mir-635
MIX23
MKRN1
MLANA
MLH1
MLLT6
MLLT10
MLPH
MLYCD
MME
MMP23B
MNAT1
MND1
MNS1
MNT
MOB4
MOB1A
MOB1B
MOB3A
MOB3B
MOB3C
MOCOS
MOCS1
MORC4
MORF4L1
MOSPD1
MOSPD2
MOSPD3
MOV10
MOXD1
MPDZ
MPHOSPH9
MPHOSPH10
MPI
MPP1
MPPE1
MPPED2
MPRIP
MPV17
MPZL1
MRE11
MREG
MRFAP1L1
MRI1
MRM3
MRPL1
MRPL3
MRPL4
MRPL10
MRPL11
MRPL13
MRPL18
MRPL19
MRPL21
MRPL35
MRPL37
MRPL38
MRPL39
MRPL43
MRPL44
MRPL47
MRPL53
MRPL58
MRPL42P5
MRPS12
MRPS14
MRPS15
MRPS16
MRPS23
MRPS25
MRPS27
MRPS30
MRPS31
MRPS18B
MRRF
MRS2
MRTO4
MSH5
MSI2
MSMO1
MSR1
MSRB1
MSRB2
MST1
MT1X
MTA1
MTBP
MTDH
MTERF3
MTF1
MTFMT
MTFR1
MTFR2
MTHFD2L
MTHFR
MTIF2
MTMR3
MTMR10
MTMR12
MTPAP
MTR
MUC1
MUL1
MUTYH
MX1
MXD3
MXD4
MXRA7
MYBL1
MYCBP
MYH10
MYL6B
MYLIP
MYO19
MYO18A
MYO1D
MYPOP
MZF1
N4BP1
NAA35
NAA50
NAALADL1
NAB1
NADSYN1
NAE1
NAGLU
NANP
NAP1L3
NAPEPLD
NARF
NARS1
NAT14
NAXE
NBAS
NBEA
NBN
NBR1
NBR2
NCALD
NCAPG2
NCAPG
NCAPH2
NCBP1
NCCRP1
NCKAP5
NCL
NCOA1
NCOA6
NCOR2
NCS1
NCSTN
NDC1
NDC80
NDE1
NDFIP1
NDP
NDRG1
NDUFA1
NDUFA3
NDUFA10
NDUFA13
NDUFAF1
NDUFAF2
NDUFB1
NDUFB2
NDUFB4
NDUFB5
NDUFB6
NDUFB8
NDUFC1
NECAB2
NECAP2
NECTIN2
NEDD1
NEDD4
NEIL3
NEK2
NEK6
NELFA
NELFCD
[truncated: 1,781 more rows]
