# Supplementary material for: Pigment epithelium derived factor drives melanocyte proliferation and migration in neurofibromatosis café au lait macules
Source: Skin Health Dis. 2024 Jun 24;4(5):e394. doi: 10.1002/ski2.394 (PMC11442068; doi:10.1002/ski2.394)
Supplement: Supplementary file 4 — Table S2 [file SKI2-4-e394-s002.xlsx]

## Sheet: SupplementaryTable2_Shared_Clas
Supplementary Table 2. Differentially expressed genes common to Classic and 3bp Deletion NF1 in CALMs compared to unaffected skin analysis which are related to melanoma.
Molecule Name
AASDH
ABCA5
ABTB1
ACAA1
ACAP2
ACO1
ACSF2
ADAMTS1
ADD3
ADM
AFF3
AGPAT5
AHCYL1
AHNAK
AKR1A1
ALDH6A1
ANG
ANKDD1A
ANKRD11
ANKS1B
AP3B1
APH1B
API5
APOBEC3B
APOE
APPL1
ARF4
ARHGEF2
ARID5B
ARMC1
ARMC10
ARSD
ASB9
ASNS
ASNSD1
ATF3
ATP6V0E1
ATP6V1E1
AZIN1
BBS7
BCAN
BCAS4
BCL11A
BCL2L1
BMP2K
BRWD1
BUB3
C5
CA14
CACNA2D4
CAPN5
CARHSP1
CASQ2
CBX7
CC2D1B
CCDC43
CCDC50
CCN2
CCNB1IP1
CCND1
CCND3
CCT5
CD14
CDC42BPA
CDC42EP4
CDK10
CDK13
CDK5RAP3
CEBPG
CEMIP2
CEP57
CEP72
CHAC1
CHAF1A
CHD1L
CHN1
CISD1
CLEC2D
CNN3
CNOT7
COBLL1
COL11A1
COL13A1
COMMD3
COX7A2
COX7B
CPSF4
CSNK1A1
CSNK1D
CSRNP1
CTSC
CUL5
CUL4B
CXCL5
CYB561
DDIT4L
DDX50
DENND1A
DHDH
DIPK1A
DMTN
DNAJC10
DNASE2
DOK5
DPH2
DPH3
DSG2
E2F5
EBAG9
ECHDC3
EFHD1
EIF5
EIF1AX
EIF4A2
EIF4A3
EIF4EBP1
EML3
ENPP2
ERICH1
FAM110B
FAM135A
FAM13A
FANCB
FBRS
FBXL16
FBXO32
FBXW4
FBXW5
FCMR
FEZ1
FGD1
FOXRED2
FSCN1
GABBR2
GAPDHS
GBE1
GCNT3
GEM
GEMIN8
GLTP
GNA12
GNG7
GPER1
GPNMB
GPR19
GRB14
GSN
GTF2H3
GUF1
HAS2
HAUS8
HAX1
HES1
HK2
HNMT
HNRNPM
HNRNPUL1
HNRNPUL2
HOXB2
HOXC4
HS3ST2
HSD17B4
HSP90B1
HSPA2
HSPA9
HSPA12A
HSPA4L
IBTK
IDH1
IDH2
IFRD1
IFRD2
IFT52
IK
IPO13
IRF2BP2
IRX5
JADE3
JUN
KANK2
KCNN2
KEAP1
KHDRBS3
KIF20B
KLHL22
KLK3
LCP1
LMNA
LONP1
LONP2
LPP
LRRC2
LRRC8A
LRRC8D
MAGED1
MAGOH
MAP3K7
MAPK9
MAPK10
MCM7
MCOLN1
MCTP1
MDGA2
MED1
MEF2D
MEGF9
MERTK
METTL6
MGMT
MID1IP1
MIPOL1
MRPS10
MTCH1
MTHFD2
MTMR6
MTSS1
MYADM
MYC
MYLK
MYNN
NAA15
NAP1L4
NBPF10 (includes others)
NCAM2
NDRG2
NDUFA2
NETO2
NEU1
NFKBIA
NIBAN1
NIFK
NKX2-2
NLGN1
NLGN4X
NOC3L
NOP56
NSF
NUDT1
OCIAD2
ODC1
ODF2L
OGDH
ORC6
PA2G4
PAG1
PAQR8
PARP8
PAX8
PBRM1
PCDHA1
PCM1
PCNP
PDE4B
PDE7B
PER2
PFAS
PHF14
PHF19
PHGDH
PIGG
PIGQ
PIN4
PIP4K2A
PKDCC
PKM
PLAG1
PLAUR
PLD1
PLD6
PLEKHG1
PLP2
PLPP4
PNPLA7
PODXL2
POLR1D
POLR3B
POLR3H
POT1
PPARGC1A
PPHLN1
PPIH
PPIL6
PPP2R1A
PPP6R2
PREP
PRKAG2
PRKCA
PRKCD
PRMT2
PRPF38A
PRRG1
PRSS23
PTGFRN
PTOV1
PYCR1
RAB11FIP2
RABGGTB
RAD51B
RAN
RBMS3
RCAN1
REPS2
RFPL2
RHBDD1
RHOBTB2
RHOJ
RIOK1
RIOX2
RNASE4
RND2
RNF128
RNF216
RNFT2
ROBO2
RPN1
RPP40
RPS6KA5
RRBP1
RRM1
RRS1
RUFY3
SALL4
SDF2L1
SDHA
SEC31A
SEH1L
SENP6
SENP7
SEPSECS
SESN2
SETDB2
SF3B4
SFMBT2
SGCD
SGIP1
SH2B3
SHC4
SLC1A1
SLC1A4
SLC26A6
SLC26A11
SLC6A9
SMAD4
SMARCD1
SMPD1
SNAI2
SNX13
SON
SP3
SPAG5
SPARC
SPECC1L
SPOCD1
SPP1
SPRYD3
SRPK2
STAP2
STXBP2
SULF2
SYNGR1
SYTL2
TACC3
TBC1D10A
TCEAL3
TEAD4
TFAP2A
TFAP2C
TFIP11
TGFBR2
THAP12
THNSL1
THUMPD1
TIMELESS
TIMP2
TIPARP
TJP1
TKFC
TLE1
TLE4
TMEM169
TMEM182
TMEM209
TMOD2
TNFRSF19
TRAF3IP2
TRAPPC1
TRAPPC6A
TRIB3
TRIM61
TROAP
TTLL7
TUBB4A
TUBE1
TUSC3
TYSND1
UBE2D3
UBIAD1
UBXN2B
UCHL1
UGT2B10
UPF3A
USP6NL
VMP1
VPS28
VPS37A
WDR26
XPO4
XPOT
ZBED4
ZCCHC17
ZDHHC7
ZDHHC14
ZFP36
ZFP91
ZHX3
ZMYM4
ZNF22
ZNF25
ZNF197
ZNF365
ZNF419
ZNF490
ZNF512
ZNF558
ZNF627
ZNF689
ZNF770
ZNF777
ZNF37A
ZNF518A
ZNF518B
ZSWIM4
