# Supplementary material for: Pigment epithelium derived factor drives melanocyte proliferation and migration in neurofibromatosis café au lait macules
Source: Skin Health Dis. 2024 Jun 24;4(5):e394. doi: 10.1002/ski2.394 (PMC11442068; doi:10.1002/ski2.394)
Supplement: Supplementary file 5 — Table S3 [file SKI2-4-e394-s004.xlsx]

## Sheet: SupplementaryTable3_CALM_vs_Nor
Supplementary Table 3. Venn diagram differentially expressed genes in CALMs compared to normal melanocytes for Classic and 3bp Deletion NF1. SERPINF1 is a shared DEG.
ClassicNF1	Shared	3bpDeletion
AACS	AADACL4	AAAS
AASDH	AAK1	ABCA8
AASS	AARS2	ABCB9
ABAT	AASDHPPT	ABCC4
ABCA5	ABCA1	ABHD4
ABCB10	ABCB1	ABI2
ABCC3	ABCB4	ACADM
ABCC10	ABCB5	ACBD6
ABCG1	ABCB6	ACO2
ABHD10	ABCB7	ACOT11
ABHD13	ABCC2	ACP1
ABHD14A	ABCE1	ACSF2
ABHD16A	ABHD2	ACTG2
ABL2	ABHD17AP1	ACTN4
ACAD9	ABL1	ACY1
ACBD5	ABLIM3	ADGRE5
ACKR1	ABTB2	ADGRG1
ACOT4	ACAA1	ADHFE1
ACOX3	ACACA	ADRA1B
ACTB	ACAD8	AFF4
ACTL6A	ACADVL	AGA
ACTR8	ACAP2	AGBL5
ACTR1B	ACCS	AGFG1
ACYP2	ACER3	AGTR1
ADAM10	ACO1	AIFM1
ADAMTS2	ACSS2	AK5
ADAMTSL4	ACTN1	AKIRIN2
ADAR	ACTR3	ALDH16A1
ADCK2	ACTR1A	ALDH1L2
ADGRE2	ACVR2A	ALG8
ADGRL2	ACYP1	ALG11
ADORA2B	ADAM15	ALOX5AP
ADPRH	ADAM19	AMACR
AFMID	ADAM23	AMDHD1
AHNAK2	ADCY1	ANAPC4
AHR	ADD3	ANGPTL2
AIF1L	ADGRB3	ANKIB1
AIM2	ADIPOR1	ANKMY2
AKAP2	ADM2	ANKRA2
AKAP11	ADM	ANLN
AKAP12	ADNP2	ANP32C
AKAP17A	ADNP	ANXA11
AKR1C3	AEN	ANXA2P1
AKR1C4	AFF1	AP1B1
AKR1C1/AKR1C2	AFF3	APOBEC3B
AKR7A3	AGGF1	APOBEC3D
ALDH18A1	AGPAT2	APOBEC3G
ALDH3A1	AGPAT4	ARCN1
ALDH4A1	AGTPBP1	ARHGAP9
ALDH8A1	AGTRAP	ARHGAP11B
ALDOC	AHCTF1	ARHGDIA
ALG13	AHNAK	ARHGDIB
ALG14	AIF1	ARHGEF3
ALG10B	AK1	ARHGEF17
ALKBH3	AK2	ARL4C
ALKBH5	AKAP7	ARL5A
AMOT	AKAP13	ARL6IP1
ANAPC5	AKIRIN1	ARMC8
ANAPC11	AKNA	ARMC10
ANAPC13	AKR1A1	ARNT2
ANGEL1	AKR1B1	ARSA
ANGPT1	AKR7A2	ASF1B
ANGPTL4	AKTIP	ASPM
ANKRD29	ALAD	ATAD2
ANKRD49	ALDH2	ATAD3A
ANKRD50	ALDH1A3	ATE1
ANPEP	ALDH3A2	ATG16L1
ANXA6	ALDH5A1	ATP13A1
AOX1	ALDH7A1	ATP1B3
AP1M1	ALDOA	ATP6AP2
AP1S1	ALG3	ATP6V0A4
AP4E1	ALKBH6	ATP6V0B
AP4S1	ALKBH8	ATP6V1F
AP5M1	AMFR	ATXN1
APBA2	AMMECR1	AURKAIP1
APBB3	AMN1	AUTS2
APCDD1	AMPH	AZIN2
APCDD1L	ANAPC1	B2M
APOL6	ANAPC10	B3GAT3
APOO	ANG	BAG6
APOOL	ANGEL2	BAIAP2L2
ARF5	ANK2	BAZ1A
ARHGAP15	ANKHD1/ANKHD1-EIF4EBP3	BCL2L2
ARHGAP21	ANKRD11	BCL2L12
ARHGAP22	ANKRD16	BCORL1
ARHGAP24	ANKRD37	BET1
ARHGEF19	ANKRD46	BIN3
ARHGEF35	ANKRD13C	BIRC5
ARL15	ANKS1B	BLM
ARL5B	ANO10	BLOC1S4
ARL6IP6	ANOS1	BLOC1S6
ARMCX1	ANP32B	BLVRB
ARPC4	ANTXR1	BMI1
ARPC1A	ANXA1	BMS1
ARSD	ANXA3	BNIP3L
ASB1	ANXA7	BOLA2/BOLA2B
ASB7	AP1G2	BOP1
ASB9	APEH	BPHL
ASNSD1	APOBEC3C	BTBD7
ASPH	APOBEC3F	BTG1
ASTN2	APOD	BTK
ATF6B	APPBP2	BUB1
ATL1	APPL1	BUB3
ATL2	APPL2	BUB1B
ATP2A2	APRT	C1GALT1C1
ATP2B1	APTX	C1QTNF5
ATP2B4	ARAF	C2CD2
ATP5F1EP2	ARF4	C2CD6
ATP6V0A2	ARFGAP1	CA12
ATP6V0D2	ARFGEF3	CABYR
ATP6V0E2	ARHGAP17	CACNA2D4
ATP6V1C1	ARHGAP42	CACYBP
ATXN10	ARHGAP8/PRR5-ARHGAP8	CAMLG
AVIL	ARHGEF2	CAP1
AXIN2	ARID2	CAPRIN1
AXL	ARID4A	CAPS
B3GALT4	ARID5B	CARD8
B3GNT2	ARL2	CASP4
B4GALT1	ARL3	CASQ2
BAALC	ARL9	CASTOR3
BABAM2	ARL17A/ARL17B	CBR4
BACE2	ARL4A	CBS/CBSL
BARD1	ARL6IP5	CBX6
BATF2	ARPC2	CCDC3
BATF	ARRDC4	CCDC18
BCAS2	ASB6	CCDC77
BCAT1	ASF1A	CCDC110
BCHE	ASMTL	CCDC88B
BCL3	ASNS	CCDC90B
BCL9	ASPHD1	CCL28
BCL2L1	ASS1	CCNA2
BCL2L13	ATAD1	CCNF
BLOC1S2	ATF1	CCNQ
BPTF	ATF3	CCT6B
BRD9	ATF4	CD68
BRPF1	ATG10	CD151
BSN	ATG4A	CD276
BST2	ATG4B	CDC20
BTN2A1	ATIC	CDC42
C8orf44-SGK3/SGK3	ATM	CDC45
CA14	ATMIN	CDC25B
CABLES1	ATOX1	CDC42EP3
CACHD1	ATP23	CDCA3
CALCOCO1	ATP11B	CDCA5
CALCR	ATP11C	CDCA8
CALML4	ATP1B1	CDH20
CAMK2G	ATP2C1	CDK1
CANX	ATP5IF1	CDK14
CAPG	ATP5MC1	CDK19
CARD16	ATP5MD	CDK11B
CASP6	ATP5ME	CDKN3
CATSPER2P1	ATP5MF	CDKN2D
CAV2	ATP5MG	CDT1
CBFB	ATP5PF	CECR7
CBL	ATP6V1E2	CENPE
CBR1	ATP6V1G1	CENPF
CCDC80	ATP9A	CENPI
CCDC86	ATXN3	CENPM
CCDC103	AXIN1	CENPN
CCDC117	AZI2	CENPO
CCDC155	AZIN1	CEP78
CCDC144A	B3GALNT1	CEP192
CCHCR1	B4GALT6	CES1P1
CCL5	B4GALT7	CHAMP1
CCL20	B9D2	CHCHD4
CCM2	BACE1	CHCHD2P9
CCN2	BAD	CHMP4A
CCN5	BAG3	CHST7
CCNDBP1	BAG5	CHSY1
CCNI	BAX	CIAO3
CCNJ	BBIP1	CIRBP
CCT8	BBS4	CISD1
CD74	BBS7	CKB
CD200	BCAN	CKS2
CDAN1	BCAP31	CKS1B
CDC16	BCAS4	CLCN6
CDC34	BCCIP	CLDN12
CDH2	BCDIN3D	CLDN20
CDH11	BCL2	CLEC2B
CDK9	BCL11A	CLEC2L
CDK13	BCOR	CLN3
CDK2AP1	BDH1	CLTB
CDK5RAP1	BEND3	CMAS
CDK5RAP3	BEND5	CMC1
CDKN1B	BEST1	CNIH2
CDKN2A	BEX2	CNTNAP1
CEBPD	BEX4	COASY
CEBPZ	BHLHE40	COL12A1
CELF2	BICRAL	COL1A1
CEP63	BIVM	COL5A1
CEP72	BMPR2	COL5A3
CEP89	BNIP2	COL6A3
CEP95	BOD1	COPG2
CEP131	BPGM	COX4I1
CEP350	BRD7	COX5B
CETN2	BRD7P2	COX7A2L
CFH	BRI3BP	CPA2
CHCHD6	BRIX1	CPT1A
CHD1	BRMS1L	CRADD
CHD6	BRWD1	CRELD1
CHKA	BSCL2	CRIPT
CHMP6	BST1	CRISPLD1
CHMP2A	BTF3L4	CRYAB
CHN1	BUD31	CRYL1
CHPF	BVES	CSRNP3
CHST9	C5	CST3
CHST15	C1QTNF9B	CSTB
CHURC1	CABLES2	CTNNB1
CKAP5	CADM1	CTPS2
CLDN1	CADM4	CTSL
CLDN11	CADPS2	CTU2
CLDN14	CALCOCO2	CUL5
CLDN15	CALD1	CXCL12
CLEC3B	CALM1 (includes others)	CYP2J2
CLUAP1	CALR	CYTH1
CMAHP	CAMK2D	DAPK3
CMPK2	CAMSAP1	DAPL1
CMTM6	CAMSAP2	DBNDD2
CNFN	CAMTA2	DBP
CNIH1	CAP2	DCAF5
CNIH3	CAPN1	DCAF12
CNNM3	CAPN2	DCBLD1
CNNM4	CAPN7	DCT
CNOT6	CAPNS1	DCTPP1
CNOT8	CARS	DCUN1D1
CNOT6L	CASP1	DDIT4L
CNP	CASP3	DDRGK1
CNPY3	CAST	DDX10
CNPY4	CAVIN1	DDX20
CNTLN	CAVIN3	DDX25
CNTN3	CBX4	DDX39A
CNTRL	CBX5	DEAF1
COL13A1	CCDC6	DECR1
COL15A1	CCDC34	DEGS1
COL4A5	CCDC50	DELE1
COL5A2	CCDC58	DEPDC1B
COL8A1	CCDC59	DHPS
COLEC12	CCDC69	DHRS1
COMMD8	CCDC91	DHRS11
COPS3	CCDC97	DHRS4L2
COX11	CCDC106	DHX8
COX7A1	CCDC107	DHX37
CPA4	CCDC152	DIAPH1
CPNE1	CCDC88A	DIAPH3
CPPED1	CCNB1IP1	DIDO1
CPT1C	CCND1	DLEU2
CPXM2	CCND3	DLGAP5
CRELD2	CCNE1	DMAC2L
CRLF3	CCNO	DNAH14
CRLS1	CCNY	DNAJB6
CROCCP2	CCPG1	DNAJC3
CRY1	CCS	DNAJC9
CRYBB2	CCSER2	DNAJC10
CRYGS	CCT5	DNAJC25
CSNK1G1	CD14	DNASE2
CSPP1	CD36	DNER
CTCF	CD44	DNMT1
CTLA4	CD59	DOCK3
CTNNBIP1	CD84	DOCK10
CTSB	CD109	DONSON
CTSF	CD164	DPH5
CTTNBP2	CD320	DPP8
CUL4A	CDC37	DPY19L3
CUX1	CDC42BPA	DSN1
CWC27	CDC42SE2	DUS3L
CXCL1	CDH1	DUSP4
CXCL5	CDH15	DUSP5
CXCL13	CDK2	DUSP28
CXCL16	CDK4	DVL2
CXXC1	CDK7	DXO
CYB5R3	CDK2AP2	E2F2
CYCS	CDK5R1	EBP
CYGB	CDKL3	ECM1
CYP1B1	CDKN2B	ECT2
CYP26B1	CDR2	EEA1
CYTOR	CDV3	EEF1A1
D2HGDH	CDYL	EEF2K
DAAM1	CEACAM1	EFEMP1
DAZAP1	CEBPB	EFTUD2
DBNDD1	CEBPG	EGFR
DCAF7	CELF6	EID1
DCN	CEMIP2	EIF2S2
DCP2	CENPB	EIF2S3
DCP1A	CENPS/CENPS-CORT	EIF3F
DCUN1D5	CENPV	EIF4G1
DDAH2	CEP68	ELAC2
DDIT3	CEP112	EMC4
DDR1	CEP170	EMC6
DDX1	CERS2	EMG1
DDX21	CES1	EMILIN2
DDX23	CFAP97	EML1
DDX51	CFL1	ENTHD1
DDX52	CGGBP1	EOMES
DDX54	CH25H	EPB41L4A-AS1
DDX58	CHAC1	EPHB1
DDX3Y	CHCHD3	ESPNL
DEK	CHD7	ETFDH
DENND6A	CHEK1	EVI2A
DENND6B	CHEK2	EVI2B
DEPDC7	CHFR	EXO1
DGAT1	CHMP2B	F11R
DGKQ	CHST12	FAHD2B
DHRS7	CIB1	FAM102A
DHRS12	CIB2	FAM110A
DHX15	CIDEB	FAM126A
DHX36	CKLF	FAM171A1
DHX58	CLEC11A	FAM172A
DIO2	CLIC4	FAM177A1
DISP1	CLINT1	FAM24B
DKK2	CLIP1	FAM49B
DKK3	CLIP4	FAM83D
DLAT	CLK3	FAM83F
DLG1	CLP1	FAM86B1
DLL1	CLPTM1	FAM87A
DLX1	CLPTM1L	FANCD2
DMBT1	CLPX	FANCE
DMKN	CMBL	FANCG
DMRT2	CMTM7	FANCI
DMXL1	CMTR2	FAP
DNAJB5	CNBP	FASTKD5
DNAJB12	CNEP1R1	FBN2
DNAJC1	CNOT1	FBRS
DNAJC12	CNOT7	FBXO4
DNAJC22	CNPY2	FBXO32
DNASE2B	CNRIP1	FCRLA
DOCK8	COG3	FEN1
DPAGT1	COG5	FERMT2
DPP6	COL11A1	FEZ1
DPP9	COL1A2	FGF2
DPYSL2	COL4A3BP	FHL1
DR1	COL7A1	FICD
DSTYK	COMMD2	FKBP4
DTX3L	COPB2	FKBP5
DUSP8	COPE	FKBP11
DUSP12	COPS8	FLI1
DUSP15	COQ6	FLJ40194
DVL3	CORO1B	FLYWCH2
DYRK2	CORO2B	FN3KRP
DYRK3	COX17	FOS
EAPP	COX20	FOSB
EDARADD	COX6B1	FOXD1
EDIL3	COX7A2	FOXO3
EDNRA	COX7C	FRMD3
EEF1AKMT3	CPEB1	FRYL
EEF1B2	CPNE3	FRZB
EEF2KMT	CPS1	FSD1
EFHD1	CPSF6	FST
EFNA1	CPVL	FSTL1
EFNB1	CRBN	FTO
EHBP1	CREB5	FUCA2
EHBP1L1	CREBBP	FURIN
EHD2	CRIP2	FXYD6
EID2B	CRMP1	FYN
EIF1AX	CRNKL1	FZD2
EIF2AK1	CROT	GADD45B
EIF2AK2	CRTAP	GAPDHP61
EIF2B4	CRYM	GBA
EIF2S1	CSNK1A1	GBP3
EIF3C	CSNK1D	GCA
EIF3D	CSNK1G3	GCC1
EIF4ENIF1	CSNK2A2	GCC2
ELAC1	CSPG4	GCH1
ELSPBP1	CSRNP2	GCNT1
ENPP1	CST1	GDE1
ENTPD4	CSTF3	GEMIN4
EPB41L2	CTDSPL2	GFM1
EPB41L3	CTH	GGNBP2
EPHA4	CTNNAL1	GIMAP2
EPSTI1	CTSC	GIN1
ERBB2	CTTN	GINS2
EREG	CUTA	GINS3
ERGIC1	CXCL8	GJC2
ERGIC3	CYB561	GLIPR1
ERI1	CYB5A	GMEB2
ERN1	CYBA	GMPPA
ERRFI1	CYBRD1	GMPR2
ESCO1	CYP39A1	GNAI1
EVI5L	CYSLTR2	GNAI3
EXOC1	CYTH3	GNL2
EXOC3	CYTL1	GNPDA2
EXOC6	DAB2	GOLGA3
EXOSC1	DACT1	GOLT1A
EXTL1	DAD1	GORASP2
EXTL2	DAGLB	GPAM
EZH2	DAPK1	GPAT2
F3	DARS	GPAT3
F8A1 (includes others)	DBI	GPATCH4
FABP5P2	DBNL	GPC2
FAH	DCAF10	GPN3
FAIM	DCAF16	GPR1
FAM107B	DCAF12L1	GPX3
FAM111A	DCBLD2	GPX7
FAM120AOS	DCLRE1A	GRAMD4
FAM120B	DCTD	GRB14
FAM126B	DCTN1	GRK2
FAM136BP	DCTN4	GRWD1
FAM13A	DCUN1D4	GSE1
FAM178B	DCXR	GSTO2
FAM20B	DDA1	GTF2A1
FAM27C	DDB1	GTF2IP1
FAM43A	DDB2	GTF2IRD2P1
FAM53B	DDOST	GUCY1B1
FAM91A1	DDT	H2AFX
FAM98C	DDX5	HACD2
FANCB	DDX18	HACL1
FASTK	DDX60	HAS2
FBXL5	DDX19B	HAUS1
FBXO6	DDX39B	HAUS7
FBXO15	DDX60L	HAUS8
FBXO27	DECR2	HBEGF
FCMR	DEDD2	HDGF
FDXACB1	DEF8	HDLBP
FECH	DENND2A	HECTD3
FER	DENND5B	HEPH
FGFBP2	DENR	HERC2P4
FHOD1	DERL2	HES6
FHOD3	DESI2	HEXB
FKBP9	DET1	HEYL
FKBP1B	DHCR7	HINFP
FKBP9P1	DHH	HIST1H2AM
FLRT3	DHODH	HIST1H3F
FN1	DHRS4	HIST1H3H
FNTA	DHRSX	HIST1H4C
FOXJ3	DIABLO	HJURP
FOXK2	DICER1	HLA-B
FOXN2	DIP2B	HMMR
FRMD4A	DIPK1B	HMOX1
FUBP3	DKC1	HNMT
FUK	DLG3	HNRNPA0
FUT4	DLL3	HNRNPA1L2
FZD4	DLST	HNRNPAB
GABARAPL2	DNAJA2	HNRNPC
GABPA	DNAJA3	HOXA10
GABPB1	DNAJB1	HPS3
GABRB3	DNAJC8	HPS5
GAD1	DNAJC19	HS3ST3A1
GAL3ST4	DNAL1	HSCB
GALNS	DNM1L	HSD17B2
GALNT5	DOCK5	HSD17B12
GALNT10	DOCK6	HSD17B7P2
GALNT11	DOCK11	HSP90AA1
GALNT14	DOK5	HSPA2
GALNT18	DPH3	HSPA7
GALT	DPH6	HSPA4L
GAMT	DPP3	HSPE1
GAPDH	DPP4	ID1
GARNL3	DPYSL3	ID2
GCAT	DSG2	ID3
GCHFR	DSP	IER5
GCLC	DSTN	IFITM1
GCNT3	DUS4L	IFT20
GCOM1	DUSP16	IFT22
GEM	DUT	IGDCC4
GFOD2	DYM	IGF2BP2
GFRA1	DYNC1I1	IGSF8
GHDC	DYNC2LI1	IKZF2
GHITM	DYNLRB2	IL10RB
GLDC	DYRK1A	IL17D
GLOD4	EAF1	IL18R1
GLRB	EBAG9	IL1RL1
GLS	EBNA1BP2	IL20RB
GLTP	ECHDC3	ILKAP
GLUL	ECI1	INTS1
GMDS	EDEM2	INTS9
GMFB	EDNRB	IRAK1
GNAL	EEF1A2	IREB2
GNG7	EEF1AKNMT	IRF2BP2
GOLGA7	EEF1E1	ISCA2
GOLGA8A/GOLGA8B	EFEMP2	ISYNA1
GOLIM4	EFHB	ITFG2
GOLPH3	EFNB2	ITGB7
GOSR1	EGR1	ITPKA
GPR155	EIF1	ITPRID2
GPR180	EIF5	ITPRIP
GPR137B	EIF1AY	KATNAL2
GPRIN3	EIF1B	KCNIP3
GRAMD1A	EIF2A	KCNJ13
GRB10	EIF2B5	KCTD6
GRIA3	EIF3B	KCTD7
GSDME	EIF3J	KCTD18
GSK3A	EIF3M	KCTD21
GSPT1	EIF4A1	KDM5A
GSPT2	EIF4A3	KIAA2026
GSTK1	EIF4E3	KIF11
GSTT2/GSTT2B	EIF4EBP1	KIF23
GTF2IRD1	EIF4G2	KIF13B
GTPBP4	EIF5A2	KIF18A
GYPC	ELOB	KIF1A
H19	ELOVL4	KIF20A
H1F0	EML3	KIF20B
H2AFJ	EML4	KIFC1
HAGHL	EMP3	KIRREL1
HARS2	ENC1	KLF10
HAUS6	ENOPH1	KLHDC3
HBP1	ENOSF1	KLHL8
HCFC1	ENPP2	KLHL9
HDAC1	EP400	KNTC1
HDAC4	EPDR1	KPNA1
HECTD1	EPHX2	KPNA2
HECTD2	EPS15	KREMEN1
HERC5	ERBB3	KRTCAP2
HERC6	ERLIN2	L1CAM
HES4	ERMAP	LAGE3
HIBCH	ESR1	LAMA5
HIF1AN	ETF1	LAMP1
HIF3A	ETFB	LAS1L
HINT1	ETS1	LCP1
HIST1H1C	EXOSC8	LGALS1
HIST1H2AC	EXT2	LHPP
HIST1H2AG	F8	LIG1
HIST1H2BC	F12	LIMA1
HIST1H2BD	F2R	LMF2
HIST1H2BE	FABP7	LMNB2
HIST1H2BK	FADS1	LOC220729
HIST1H4E	FAHD1	LOC400464
HIST1H4K	FAIM2	LOC440895
HIST2H2BF	FAM114A1	LOC440934
HIST3H2A	FAM129A	LOC441204
HKDC1	FAM129B	LOC653080
HLA-C	FAM133B	LOC728554
HLA-DMA	FAM135A	LOC729970
HLA-DMB	FAM149A	LOC100130298
HLA-DPB1	FAM174A	LOC102724788/PRODH
HLA-DRA	FAM45A	LONP2
HLA-DRB4	FAM57A	LPGAT1
HLA-DRB6	FAM89A	LPP
HLA-F	FAM89B	LPXN
HLA-H	FANCL	LRP3
HMGN2	FAR1	LRPPRC
HMGN5	FAR2	LRR1
HNRNPD	FBH1	LSM11
HNRNPH3	FBXL15	LYRM4
HNRNPM	FBXO11	MAD2L1
HNRNPR	FBXO28	MAD2L1BP
HOMER1	FBXO30	MANBA
HOXB2	FBXW11	MAP2K3
HOXD4	FERMT3	MAP2K5
HPSE	FEZ2	MAP2K6
HR	FGD1	MAP3K1
HSD17B1	FGFRL1	MAP3K5
HSD17B4	FIBP	MAP4K5
HSD3B7	FKBP2	MAP7D1
HSPA4	FKBP1A	MAP7D3
HSPA14	FKTN	MARCKSL1
HSPB6	FLJ46906	MASTL
HTRA1	FLYWCH1	MAT2A
ICA1	FNBP1	MATK
ICE1	FNTB	MAX
ICOS	FOCAD	MBOAT2
IDS	FOXD2	MC1R
IFFO1	FOXO1	MCCC2
IFI6	FOXRED1	MCF2
IFI35	FOXRED2	MCM3
IFI44	FRK	MCM4
IFI44L	FSCN1	MCM5
IFIH1	FTH1P12	MCM10
IFIT1	FUCA1	MCRIP2
IFIT3	FXYD5	MCTP1
IFNGR1	FYCO1	MCUB
IFT57	FYTTD1	MDGA1
IFT74	G6PD	MED7
IGF2	GAB1	MED8
IGFBP3	GABARAPL1	MED12
IGFBP5	GABPB2	MEGF6
IGFBP6	GABRA5	MEGF9
IKBKG	GAK	METAP1
IL6	GALC	METTL5
IL1R1	GALK2	MFSD1
IL6R	GALNT1	MICB
IMPA1	GAR1	mir-1323
INA	GARS	MKRN3
ING2	GAS2	MLEC
ING4	GAS6	MLST8
INHBB	GBE1	MMP3
INMT	GBP2	MMP23B
INTS3	GCNT2	MOB3C
INTS4	GDF15	MORC3
IP6K1	GEMIN2	MORN4
IPO8	GGACT	MPDU1
IQCB1	GGCT	MPHOSPH6
IQCK	GGH	MRPL10
IRAK1BP1	GGPS1	MRPL17
IRF2	GK	MRPL23
IRF7	GLA	MRPL30
IRF9	GLB1L	MRPL36
ISG15	GLIS3	MRPL40
ITGA6	GLRX2	MRPL46
ITGA10	GLRX	MRPS5
ITGA11	GMFG	MRPS7
ITPR1	GMPPB	MRPS12
ITSN1	GNA13	MSC
IZUMO1R	GNAI2	MTFR2
JADE3	GNB4	MTHFD2L
JAKMIP2	GNB5	MTHFS
JRKL	GNG10	MTMR4
JUP	GNG11	MXD3
KANSL1	GNL3	MXI1
KANSL3	GNPTG	MXRA7
KBTBD6	GOLGA2	MYADM
KCMF1	GOLT1B	MYBL1
KCNE4	GORASP1	MYLK
KCNG1	GOSR2	MYO19
KCNH8	GOT1	MYO18A
KCNK3	GPAA1	N4BP1
KCNMA1	GPBP1	NAALADL1
KCNS3	GPI	NACA
KCTD15	GPM6B	NACC2
KDELR1	GPNMB	NAP1L1
KDM5D	GPR19	NAXE
KIAA1109	GPR89A/GPR89B	NBPF3
KIAA1211	GPSM2	NCALD
KIAA1217	GPT2	NCAPD2
KIAA2013	GRIK2	NCAPD3
KIDINS220	GRINA	NCAPG2
KIF5C	GRK4	NCKAP5L
KLHL2	GRPEL2	NCOA7
KLHL4	GRSF1	NCS1
KLHL12	GRTP1	NDEL1
KLHL35	GTF2H1	NDN
KLRC2	GTF2H3	NDUFA8
KLRC3	GTF3A	NDUFB5
KLRG1	GTF3C2	NEFM
KMT5A	GTPBP2	NEIL3
KPNA3	GUF1	NEK3
KREMEN2	GUK1	NES
KRT10	GULP1	NFKB1
KRTAP19-1	GYG2	NIPSNAP1
KU-MEL-3	H2AFY2	NKTR
KYAT3	H3F3A/H3F3B	NKX3-2
L3MBTL1	HACD1	NLGN1
LAMA1	HACD3	NMB
LAMTOR5	HADHA	NME1
LAP3	HAUS4	NME5
LARGE1	HAX1	NMRK2
LARP4	HCG4	NOL7
LARP7	HCST	NOP53
LARP1B	HDAC11	NOSIP
LARP4B	HEATR5B	NOX4
LCE2A	HERC2	NPAT
LCMT2	HERPUD1	NPFFR2
LDHA	HERPUD2	NPRL2
LENG8	HES1	NPSR1
LGMN	HEY1	NPTX1
LIFR	HIBADH	NR4A2
LIG4	HINT3	NRP2
LMCD1	HIPK3	NSUN3
LMNA	HIRIP3	NSUN4
LMTK3	HIST1H2BJ	NT5M
LOC642361	HIST1H4H	NTMT1
LOC643387	HIST1H4J	NTN4
LOC646214	HIST2H4B	NUDT3
LOC730101	HLA-G	NUDT7
LOC730183	HLCS	NUDT11
LOXL4	HLTF	NUP85
LPAR1	HM13	NUSAP1
LPAR2	HNRNPK	NXPE3
LPCAT2	HOMER2	OCIAD2
LRP5	HOXA5	ODF3L2
LRP5L	HOXA9	OGDH
LRRC2	HPGD	OLFM1
LRRC20	HPS6	OMA1
LRRC23	HRASLS	OMG
LRRC29	HRK	OR7E156P
LRRC34	HS3ST2	ORC6
LRRC47	HSD17B8	OSBPL2
LRRC8A	HSP90B1	OSGEP
LRRC8C	HSPA6	OSTC
LRRK2	HSPA9	OSTM1
LSAMP	HSPA13	OXSR1
LSM4	HSPA1A/HSPA1B	P2RX6P
LTBP2	HSPA1L	PABPC1
LTBP4	HSPB2	PAN2
LUC7L	HSPB8	PANX1
LY6E	HSPBAP1	PANX2
LY6G5C	HTATIP2	PARP1
LYAR	IARS	PARP4
LYPD5	IBTK	PARP8
LYPLA2P1	ICAM3	PAX3
LZIC	ICE2	PCDH10
LZTS1	IDH1	PCDH20
MAD1L1	IFI16	PCIF1
MAEA	IFI27L1	PCLAF
MAF	IFIT2	PCMTD2
MAGEL2	IFIT5	PCNA
MAGT1	IFRD1	PCNT
MAL	IFT52	PCSK1N
MAN1A1	IFT88	PDCD2L
MAP1LC3B	IFT122	PDE3B
MAP3K2	IGF2BP3	PDE6C
MAP3K8	IGFBP4	PDE9A
MAP3K11	IGFBPL1	PDGFRB
MAP4K2	IGFLR1	PDGFRL
MAPK4	IKBIP	PDIA5
MAPK7	IKZF5	PDK3
MAPK10	IL17RE	PDLIM7
MAPKAPK5	IL7R	PDXDC2P
MARF1	ILK	PDZD4
MARK2	IMP4	PEA15
MARS2	IMPDH1	PELI1
MAU2	INCENP	PEX5
MAZ	INF2	PEX5L
MCAM	ING1	PFKFB2
MCM3AP-AS1	ING3	PFN1
MCUR1	INPP1	PGP
MED1	INPP5B	PHF19
MED23	INPP5E	PHIP
MEIS2	INVS	PHRF1
MEIS3	IP6K2	PI4K2A
MET	IP6K3	PIGC
METRNL	IPP	PIGX
METTL6	IRAK3	PIMREG
MGAT4A	IRX2	PIN1
MGC27345	ISCU	PINK1
MICU2	ISG20	PITPNM1
MICU3	ISOC2	PJA2
MINDY1	ITFG1	PKMYT1
MINDY4	ITGA3	PLA2G15
MIPOL1	ITGA9	PLA2G16
mir-21	ITM2B	PLAT
MMD	ITPR3	PLEKHA1
MMS19	IVNS1ABP	PLEKHG5
MOB1B	JARID2	PLEKHH1
MOCS2	JAZF1	PLEKHM2
MOSPD3	JMJD4	PLEKHO1
MPI	JMY	PLK1
MPP4	JPH1	PLK4
MPRIP	JPT1	PLPP6
MPV17	JUND	PMEPA1
MRAP2	KAT2B	PMM1
MRI1	KAT6A	PMVK
MRPL19	KATNA1	PNCK
MRPL47	KBTBD7	PNLIPRP3
MRPL53	KCNK6	PNMA1
MRPL57	KCNN2	PNMA3
MRPL42P5	KCNS1	PNMA8A
MRPS23	KCTD14	PNP
MRPS30	KCTD20	POC1A
MRPS31	KDELR3	POLA1
MRPS33	KDM2B	POLD1
MSH2	KDM3A	POLD2
MSH6	KEAP1	POLE2
MSRB1	KHDRBS3	POLE
MT1E	KHNYN	POLQ
MT1M	KIAA0232	POLR2B
MT1X	KIAA0355	POLR2J2/POLR2J3
MTBP	KIAA0391	POLR3K
MTCP1	KIAA1147	POMC
MTDH	KIF22	PON3
MTHFR	KITLG	PPA2
MTMR3	KLC1	PPEF1
MTX1	KLC4	PPIH
MUC1	KLF3	PPM1B
MX1	KLF4	PPP1R21
MXD4	KLF5	PPP2R2A
MYL6B	KLF11	PPP4R1L
MYO1E	KLF12	PRC1
MYPN	KLHDC8B	PRDM1
NAA30	KLHL5	PRDX5
NAA50	KLHL29	PREB
NADSYN1	KLHL42	PREPL
NAGA	KLRF1	PRIM2
NAPEPLD	KMT5B	PRKAB1
NARS2	KRIT1	PRKCSH
NAT1	KYAT1	PRKCZ
NBR1	KYNU	PRKX
NCK1	LACTB	PRMT1
NCL	LAMB1	PROM1
NCOA6	LAMP2	PROS1
NDE1	LAMTOR2	PRPF31
NDP	LAMTOR3	PRPSAP2
NDRG1	LARP1	PRTFDC1
NDUFAF2	LARS	PSG4
NDUFB1	LBH	PSMC4
NDUFB2	LCLAT1	PSMC3IP
NDUFB4	LCOR	PSME2
NDUFB10	LDHC	PSMG2
NDUFB11	LDLRAD3	PSRC1
NDUFS1	LEPROT	PSTK
NDUFS3	LGALS8	PTAR1
NEDD1	LIMK2	PTBP2
NEDD9	LIN7C	PTEN
NEMP1	LINGO1	PTP4A1
NENF	LIPT1	PTPN13
NEO1	LMLN	PTPRA
NFATC3	LMO4	PTPRJ
NFATC2IP	LNPEP	PTPRK
NFIB	LOC283683	PTTG1
NFX1	LOC285074	PTTG3P
NGDN	LOC648987	PXMP4
NGRN	LOC728755	PYGL
NHLRC3	LOC729681	PYGO2
NID2	LOC730268	RAB10
NINJ1	LONP1	RAB18
NIP7	LONRF1	RAB24
NIPA1	LPCAT3	RAB31
NIPAL3	LRCH4	RAB11FIP3
NIPSNAP2	LRIG2	RAB22A
NKAPL	LRP10	RACGAP1
NLGN2	LRPAP1	RAD17
NME2	LRRC1	RAD21
NME3	LRRC40	RAD54L
NME4	LRRC56	RALB
NNMT	LRRC58	RANGAP1
NOL3	LRRC37B	RAP2A
NOP58	LRRC8D	RASSF2
NOTCH2NLA/NOTCH2NLB	LRWD1	RAX2
NPAS2	LSM3	RBBP6
NPEPPS	LSM8	RBL1
NPHP4	LSM14A	RBM23
NPL	LTA4H	RBM15B
NR2F2	LTN1	RCN3
NRBP1	LTV1	RDH13
NRDC	LXN	RETREG2
NRIP3	LYN	REV1
NRXN2	LYPD1	RFWD3
NSMAF	LYPLA2	RGS10
NSUN5P1	LYRM1	RGS12
NT5DC1	LYST	RGS14
NT5DC2	MAGED1	RGS17
NTM	MAGOHB	RHOB
NUCKS1	MAK16	RHOBTB3
NUDT16	MALT1	RHOC
NUDT22	MAMLD1	RING1
NUP43	MAN1B1	RINL
NUP50	MAN1C1	RIOK3
NUP58	MAN2B2	RIPK3
NUP98	MANF	RMDN3
NUP153	MAOA	RNASEH2A
NUP205	MAP2	RNASEH2C
NXT1	MAP2K4	RNASEK
OAS1	MAP3K6	RNF13
OAS2	MAPK6	RNF44
OAS3	MAPRE3	RNF135
OASL	2002-03-01	RNF167
OGG1	MARK3	RNF144A
OMD	MARS	RNFT2
OPN3	MAT2B	RNH1
OPRL1	MBLAC2	RNU1-1
OR10H5	MBNL1	RNU1-3
OR2A9P	MBP	RNU1-4
OR7A5	MBTPS2	RPAIN
OSBPL5	MCEE	RPAP2
OSBPL7	MCF2L	RPF2
OSBPL8	MCM7	RPL3
OSBPL11	MCOLN2	RPL9
OSBPL1A	MCOLN3	RPL12
OSCAR	MCRS1	RPL15
OSCP1	MDGA2	RPL17
OTUD4	MDM4	RPL19
OTUD6B	ME1	RPL22
OXA1L	MED4	RPL39
OXCT1	MED6	RPL10A
OXTR	MED10	RPL22L1
P2RX6	MED11	RPL39L
P2RY11	MED16	RPP40
P4HA1	MED22	RPRD2
P4HA2	MED25	RPS23
PABPC3	MED27	RPS26
PACSIN3	MEIS3P1	RRAGB
PALB2	MELTF	RRBP1
PAPOLA	METRN	RRM1
PAPOLG	METTL3	RRP15
PAPSS1	METTL4	RSRC1
PARP2	METTL9	RTN2
PARP3	METTL7A	RUNX1
PARP6	MEX3C	S100A3
PARP9	MFAP2	S100A4
PARP10	MFGE8	SAP130
PARP12	MFSD3	SARAF
PARP14	MFSD6	SARS2
PASK	MGMT	SCAF8
PAX8	MGST1	SCAMP2
PAXIP1	MGST2	SCO2
PCBD1	MGST3	SDCBP
PCDHB2	MIA	SEC11C
PCDHB4	MIB1	SEC24D
PCYOX1	MICOS10-NBL1/NBL1	SECISBP2
PDCD10	MID2	SEMA4G
PDE12	MID1IP1	SERGEF
PDE4A	MIEF1	SERINC2
PDE8A	MIER3	SERPINB8
PDE8B	mir-130	SERPINE2
PDGFA	MIS12	SERTAD1
PDGFC	MITF	SETD3
PDIA6	MKRN1	SETDB2
PDLIM3	MLF1	SETMAR
PDS5A	MLH1	SFTPC
PECR	MLKL	SGIP1
PELO	MLLT10	SGO1
PEX7	MME	SGTA
PEX16	MMGT1	SH2B3
PEX11B	MMUT	SH3BGRL
PGAM5	MOB4	SHC4
PGBD5	MORF4L1	SHE
PGD	MOSPD2	SLC12A2
PGF	MOXD1	SLC16A10
PGLS	MPP1	SLC22A5
PGPEP1	MPP5	SLC22A18AS
PHACTR4	MPPED2	SLC24A3
PHF11	MPST	SLC24A5
PHF12	MPZL1	SLC25A5
PHLDA1	MR1	SLC25A19
PHLPP1	MRE11	SLC25A22
PHPT1	MREG	SLC25A39
PHYH	MRFAP1L1	SLC26A6
PHYKPL	MRPL4	SLC2A3
PI4K2B	MRPL16	SLC2A8
PIEZO1	MRPL21	SLC35A2
PIGB	MRPL33	SLC35F2
PIGG	MRPL34	SLC35F5
PIGT	MRPL42	SLC38A8
PIK3IP1	MRPL43	SLC39A3
PKIB	MRPL51	SLC39A6
PKN1	MRPL58	SLC39A11
PLA2R1	MRPS17	SLC39A12
PLAC8	MRPS21	SLC41A3
PLAU	MRPS22	SLC43A3
PLCB1	MRPS35	SLC44A1
PLCD1	MRTFB	SLC46A1
PLCXD1	MSL2	SLC49A3
PLD1	MTCH1	SLC49A4
PLD3	MTHFD2	SLC7A6OS
PLEKHA8P1	MTMR9	SLC9A3R1
PLIN2	MTSS1	SLCO4A1
PLK2	MTX3	SMAD6
PLSCR4	MVB12B	SMAD7
PLXNA2	MVP	SMARCB1
PLXNA3	MYC	SMTN
PLXND1	MYH10	SNAP25
PNMA2	MYL6	SNCB
PNPLA2	MYNN	SNHG8
POLD3	MYO6	SNORD17
POLD4	MYOF	SNORD43
POLR2I	MYPOP	SNORD84
POLR3GL	N4BP2	SNORD3A
POMGNT1	NAA15	SNORD3D
PON2	NAA38	SNRNP27
PPARGC1B	NAALAD2	SNRPA1
PPCS	NAB1	SNX6
PPIE	NAE1	SOCS5
PPL	NAF1	SOD2
PPP1R3B	NANOS3	SORBS1
PPP1R3D	NANS	SOX8
PPP2CA	NAP1L3	SPA17
PPP2R2B	NAP1L4	SPAG5
PPP2R3C	NBEA	SPATA20
PPP4R1	NBN	SPC24
PPP4R3A	NBPF10 (includes others)	SPCS3
PRAME	NCAM1	SPG11
PRCC	NCBP2	SPHAR
PRCP	NCCRP1	SPHK1
PRDM7	NCEH1	SPPL3
PREP	NCKAP1	SPPL2A
PRIMPOL	NCKIPSD	SPRED1
PRKAA1	NCOA1	SPRY1
PRKAG1	NCOA3	SQSTM1
PRKAR1A	NCOR2	SREK1IP1
PRMT6	NCSTN	SRGN
PRPF6	NDST2	SRP54
PRPH2	NDUFA1	SRPX
PRR16	NDUFA2	SRSF6
PRR20A (includes others)	NDUFA3	SSR2
PRRC2C	NDUFA9	ST13P4
PRRG4	NDUFA10	ST7L
PRRT3	NDUFA12	STAM2
PRSS12	NDUFA13	STAM
PSMA3	NDUFB3	STAU2
PSMA6	NDUFB6	STEAP1
PSMC1	NDUFB8	STEAP2
PSMD6	NDUFB9	STIL
PSMD14	NDUFS5	STK19
PSME1	NECAB2	STK32A
PSMF1	NECAP1	STMN1
PTBP1	NEDD8	STT3A
PTGER2	NEDD4L	STX5
PTGES3	NEFH	STX11
PTGFR	NEK6	STX16
PTGR1	NET1	STXBP1
PTGS2	NETO2	SURF4
PTPN20	NEU1	SUSD1
PTRH1	NFE2L2	SUSD6
PTS	NFIA	SV2A
PUM3	NFIC	SYNE2
QARS	NFIL3	SYPL1
QPCT	NIFK	TAC1
QPRT	NIN	TACC2
RAB12	NIPA2	TACC3
RAB13	NKAP	TAPT1
RAB17	NLGN4X	TATDN3
RAB20	NME1-NME2	TBC1D20
RAB35	NOL6	TBC1D31
RAB11FIP1	NOL11	TBCE
RAB33A	NOP56	TBX19
RAB33B	NOTCH3	TCEAL1
RAB3IP	NPDC1	TCF4
RABEP1	NPHP1	TCIRG1
RAD1	NPIPA8 (includes others)	TENT5A
RAD23A	NR1H3	TEX11
RAD23B	NR2F1	TFAM
RAMP1	NRAS	TFAMP1
RANBP9	NRBP2	TFCP2
RANGRF	NRIP1	TGIF1
RAP1A	NRP1	THEM4
RAP1GDS1	NRROS	THOC3
RAPH1	NRSN2	THUMPD1
RASA2	NSD3	THY1
RASD1	NSL1	TIAF1
RASGRP3	NT5C2	TIMELESS
RBAK	NT5C3A	TIMM10
RBCK1	NTF3	TIMM22
RBFOX2	NTNG1	TIMM44
RBM4	NUCB2	TINF2
RBM15	NUDC	TJP1
RBM18	NUDT1	TK1
RBM27	NUDT9	TKFC
RBMS2P1	NUDT10	TLR4
RDH14	NUDT18	TM9SF2
RERE	NUDT21	TMBIM1
RFESD	NUFIP1	TMED1
RFLNB	NUMB	TMED2
RFXAP	NUP37	TMED3
RGS4	NUP54	TMED4
RGS11	NUP160	TMEM64
RHBDF1	NUPR1	TMEM71
RHPN2	OAT	TMEM80
RIMKLB	OCA2	TMEM99
RIN2	ODC1	TMEM107
RLF	OGFOD1	TMEM109
RMND5A	OPA1	TMEM119
RNF4	OPLAH	TMEM128
RNF144B	OPTN	TMEM136
RNMT	OR2A1/OR2A42	TMEM168
ROBO2	OSBP	TMEM175
ROBO3	OSBPL3	TMEM177
ROPN1	OSBPL6	TMEM182
ROPN1B	OSBPL9	TMEM189
ROR1	OSGIN1	TMEM220
RP9	OTUD1	TMEM237
RP9P	OVOS2	TMEM106B
RPF1	OXCT2	TMEM106C
RPL27	P4HB	TMEM151A
RPL23AP7	PACSIN2	TMEM38B
RPS4Y1	PAG1	TMEM50A
RPS4Y2	PAK1IP1	TMEM63A
RPS6KA2	PALM	TMLHE
RPUSD3	PAM	TMOD2
RRM2B	PAN3	TMSB15A
RRP7A	PANK3	TNC
RSAD2	PAOX	TNFRSF12A
RSBN1	PAQR8	TNIK
RSPO2	PARD6G	TOB2
RSPRY1	PATL1	TOMM34
RTL8B	PBRM1	TOP2A
RTN1	PBX3	TOPBP1
RUFY3	PCBP2	TP53TG3D (includes others)
RUNX2	PCBP4	TPM1
RWDD4	PCCA	TPRG1L
S100B	PCDH7	TPRKB
S1PR3	PCGF5	TPX2
SAA1	PCGF6	TRAPPC4
SACM1L	PCK2	TRAPPC9
SAMD9	PCM1	TRAPPC6A
SAP30L	PCNP	TRIB1
SAT2	PCSK7	TRIM56
SCAND1	PCYT2	TRIP13
SCARNA27	PDCD2	TRMT5
SCG2	PDCD4	TROAP
SCRG1	PDCD7	TRUB2
SCRN1	PDCD6IP	TSC22D3
SCUBE2	PDCL3	TSPAN4
SDC1	PDE4B	TSPAN5
SDC4	PDHX	TSPY1 (includes others)
SDF2	PDIK1L	TSR2
SDHAF3	PDLIM1	TTC32
SDR39U1	PDLIM5	TTK
SEC63	PDZD8	TTLL1
SEC14L1	PELI2	TUBA1C
SEH1L	PEPD	TUBB6
SELENBP1	PER2	TUBB4B
SERINC5	PER3	TUBG1
SERPINA3	PEX14	TUFT1
SERPINE1	PFDN4	TXNRD2
SERPINI1	PFKFB3	TYMP
SETD2	PFN2	UBA3
SEZ6L2	PGAM1	UBA7
SFMBT1	PGK1	UBAP1
SGCB	PHACTR2	UBE2A
SH3BGRL2	PHC1	UBE2C
SH3KBP1	PHETA2	UBE2D4
SH3RF3	PHF3	UBR4
SHC1	PHF14	UCHL1
SHISA2	PHF20L1	UCN2
SHLD2	PHGDH	UGCG
SHROOM2	PHKB	ULBP2
SIAH2	PHLDA2	ULK4P2
SIGIRR	PHLDB1	UNC119
SIX4	PHLDB2	UNC119B
SKP2	PHLPP2	UQCRH
SLC12A8	PIBF1	USP51
SLC14A1	PICK1	USP53
SLC16A3	PIF1	USPL1
SLC16A5	PIGA	UST
SLC19A1	PIGF	UXT
SLC1A3	PIGK	VASH1
SLC20A1	PIGN	VDAC3
SLC25A3	PIGP	VDR
SLC25A14	PIGQ	VEGFA
SLC25A26	PIK3AP1	VPS41
SLC25A32	PIK3CA	VPS26A
SLC25A33	PIK3CB	VPS37B
SLC25A42	PIK3R1	VWA5A
SLC25A46	PILRA	VWCE
SLC2A10	PIM2	VWF
SLC30A7	PIN4	WARS2
SLC35A3	PIP4K2A	WASH3P
SLC35B4	PKD2	WDR6
SLC35E2A	PKM	WDR18
SLC36A4	PKN2	WDR34
SLC39A4	PKP4	WDR77
SLC44A3	PLA2G4C	WDYHV1
SLC45A4	PLAG1	WIPI1
SLC47A1	PLAGL2	WNT5A
SLC7A2	PLAUR	WRB
SLC8B1	PLCD4	XAB2
SLMAP	PLD6	XPR1
SMAD4	PLEKHG1	XYLT1
SMARCA5	PLEKHH2	YIPF1
SMC2	PLIN3	YPEL5
SMC3	PLOD1	ZBTB14
SMCHD1	PLP2	ZBTB34
SMIM11A	PLPP2	ZBTB39
SMYD4	PLPP4	ZC3H12B
SNAP23	PLPP5	ZDHHC20
SNHG1	PLPP7	ZDHHC23
SNORA8	PLRG1	ZFP69B
SNORA65	PLSCR3	ZFYVE26
SNPH	PLXDC2	ZFYVE27
SNRK	PLXNB3	ZGPAT
SNRNP25	PLXNC1	ZHX2
SNRNP200	PMS2CL	ZMAT5
SNRPE	PNKP	ZNF12
SNRPN	PNPLA6	ZNF22
SNURF	PNPLA7	ZNF23
SNX25	PNPO	ZNF24
SOCS2	PNPT1	ZNF32
SORBS2	PODN	ZNF135
SORCS2	POGK	ZNF185
SORD	POLA2	ZNF197
SOWAHC	POLDIP3	ZNF254
SOX18	POLE3	ZNF334
SPACA6	POLR2H	ZNF365
SPAG9	POLR2J	ZNF384
SPATA13	POLR3B	ZNF395
SPATA2L	POLR3C	ZNF429
SPATS2	POP5	ZNF469
SPECC1	POT1	ZNF549
SPEM1	PPARG	ZNF559
SPIDR	PPFIA1	ZNF579
SPIRE1	PPIC	ZNF583
SPRED2	PPIL1	ZNF629
SPRY2	PPM1E	ZNF653
SPRYD4	PPM1H	ZNF667
SPSB3	PPME1	ZNF689
SRSF1	PPOX	ZNF706
SRSF3	PPP1R2	ZNF773
SSH3	PPP1R15A	ZNF280A
ST3GAL3	PPP1R15B	ZNF322P1
ST3GAL4	PPP2CB	ZNF518A
ST3GAL5	PPP3CB	ZSCAN18
ST6GALNAC6	PPP3R1	ZSCAN26
ST8SIA1	PPP4R3B	ZUP1
ST8SIA2	PPP6R2	ZWILCH
STAC2	PPT2	ZWINT
STAG3L1	PQBP1
STAMBP	PRDX2
STARD5	PRDX4
STARD13	PRDX6
STAT1	PRELID3A
STBD1	PRKAB2
STK3	PRKCB
STK4	PRKCE
STK24	PRKD1
STK36	PRMT2
STK39	PRMT3
STK40	PROCR
STMN2	PRPF38B
STRIP2	PRPSAP1
STRN3	PRRX1
STX7	PSAT1
STX17	PSENEN
SUGP2	PSMA1
SUOX	PSMA4
SUPT16H	PSMB3
SUPT4H1	PSMB8
SURF6	PSMC5
SUSD2	PSMD5
SUZ12P1	PSMD7
SV2B	PSPH
SVEP1	PSPHP1
SYMPK	PTBP3
SYNC	PTCD3
SYNCRIP	PTDSS1
SYNGR1	PTGES2
SYNRG	PTK7
SYS1	PTOV1
SYT15	PTP4A3
SYTL3	PTPN3
TAAR1	PTPN9
TACC1	PTPRU
TAF10	PTTG1IP
TAF1C	PUM2
TAF1L	PURA
TAF6L	PURB
TAP1	PUS7
TARS2	PYCR1
TBC1D2	PYROXD1
TBC1D19	QKI
TBC1D3 (includes others)	QSOX1
TBX18	RAB21
TCEAL7	RAB11FIP2
TCEAL8	RAB11FIP5
TCF3	RAB39B
TCTA	RAB3C
TCTN1	RAB3GAP2
TDRD7	RAB3IL1
TEAD2	RAB4A
TENT4A	RABAC1
TERF2IP	RABGGTA
TESK2	RAC1
TFIP11	RAD51B
TFPI2	RALA
TFPI	RALGAPA1
TGFA	RALGPS2
TGFBR2	RAP2C
THAP5	RARRES1
THBS1	RARRES2
THBS3	RARRES3
TIMP4	RASA1
TJAP1	RASAL2
TLK1	RASEF
TLR6	RASIP1
TM9SF1	RASSF7
TMA7	RAVER2
TMED5	RBBP8
TMED7	RBM12
TMEM42	RBM14
TMEM100	RBM17
TMEM138	RBM22
TMEM144	RBM4B
TMEM158	RBMX2
TMEM159	RBSN
TMEM171	RCAN1
TMEM181	RCAN3
TMEM187	RCHY1
TMEM199	RCN1
TMEM204	REPS2
TMEM231	RETREG1
TMEM236	REV3L
TMEM14A	RFC1
TMEM14C	RFPL2
TMEM14DP	RFPL1/RFPL3
TMEM179B	RGMB
TMEM183B	RGS2
TMEM184B	RHBDD1
TMEM255B	RHOQ
TMEM50B	RHOT1
TMEM86A	RIF1
TMF1	RILPL1
TMOD1	RIMS3
TMTC3	RIOK1
TMUB1	RIOX2
TMUB2	RMI1
TMX1	RNASE4
TNFAIP8L3	RNASEL
TNFRSF21	RNASET2
TNFRSF10D	RNF5
TNFRSF1B	RNF7
TNFRSF6B	RNF14
TNS3	RNF32
TOM1	RNF38
TOR1AIP2	RNF128
TP53I3	RNF138
TP53TG1	RNF150
TPP2	RNF170
TPST1	RNF5P1
TRABD	RNPEP
TRAF3IP2	RNU4ATAC
TRAK2	RNU6-1
TRAPPC8	RNU6-15P
TRAPPC10	RO60
TRIM14	ROBO1
TRIM21	ROCK1
TRIM24	ROCK2
TRIM25	ROMO1
TRIM44	RP2
TRIM46	RPA2
TRIM61	RPA3
TRIO	RPAP3
TRMT10C	RPGR
TSC22D1	RPL13
TSN	RPL14
TSNAX	RPL29
TSPAN31	RPL34
TSPY26P	RPL36A
TSPYL2	RPN1
TSR1	RPN2
TTC33	RPS15
TTC38	RPS26P11
TUT4	RPS6KB1
TWIST1	RPS6KB2
TXNDC5	RRAS
TXNL1	RRP1B
TYK2	RRS1
U2AF1L4	RSL24D1
UBA2	RTCA
UBA52	RTL8C
UBAC2	RTN3
UBAP2L	RTN4R
UBE2D3	RTP4
UBE2F	RUNDC3B
UBE2H	RWDD1
UBE2L6	S100A1
UBE2V2	S100A6
UBL5	S100A13
UBR2	S100A16
UBTD2	S100PBP
UCHL5	SACS
UCKL1	SALL4
UGGT2	SAMD9L
UGT8	SARM1
UGT2B10	SARS
UGT2B11	SART3
UGT2B17	SATB2
ULBP1	SBF2
UPF2	SBNO2
UPK1A	SCAF11
UPP1	SCAMP1
UQCC1	SCAMP3
URB1	SCD5
USP1	SCLY
USP4	SCML1
USP18	SCRN3
USP37	SDAD1
USP41	SDF4
UTP15	SDF2L1
UTP20	SDHA
UTP23	SDHC
UTY	SEC13
VAMP4	SEC22B
VAMP7	SEC23B
VASN	SEC31A
VPS16	SEC61A1
VPS33B	SEC61G
WAPL	SEL1L3
WBP1	SELENOW
WDFY2	SEMA3C
WDR5	SEMA4C
WDR19	SEMA5A
WDR41	SEMA6D
WDR47	SENP6
WDR63	SENP7
WDR5B	SEPHS1
WFS1	SERINC3
WHRN	SERP1
WLS	SERPINB6
WNT5B	SERPINF1
WRNIP1	SESN2
WSB2	SET
WWC3	SETDB1
WWOX	SF3A1
XAF1	SF3A3
XPO4	SF3B4
YDJC	SFT2D2
YEATS2	SFT2D3
YEATS4	SGCD
YES1	SGPP1
YIF1B	SH3BGRL3
YRDC	SH3BP4
YWHAE	SH3TC1
ZBED1	SHMT1
ZBTB3	SHMT2
ZBTB33	SHOC2
ZBTB38	SHPK
ZCCHC3	SIAH1
ZCCHC9	SIDT2
ZDHHC2	SIGMAR1
ZDHHC9	SIL1
ZFAND2A	SINHCAF
ZFP36	SIPA1
ZFP57	SIRT1
ZFPM1	SIRT4
ZFR	SIRT5
ZFY	SKIV2L
ZFYVE16	SKP1
ZIK1	SLAIN1
ZKSCAN7	SLC11A2
ZNF28	SLC15A3
ZNF34	SLC16A4
ZNF132	SLC1A4
ZNF160	SLC1A5
ZNF182	SLC22A15
ZNF217	SLC25A4
ZNF227	SLC25A15
ZNF263	SLC25A20
ZNF274	SLC25A24
ZNF275	SLC25A36
ZNF281	SLC25A40
ZNF296	SLC25A43
ZNF318	SLC25A45
ZNF320	SLC2A1
ZNF415	SLC2A6
ZNF416	SLC31A1
ZNF432	SLC31A2
ZNF439	SLC35C1
ZNF484	SLC37A3
ZNF485	SLC37A4
ZNF490	SLC38A2
ZNF511	SLC38A10
ZNF543	SLC39A1
ZNF544	SLC39A8
ZNF586	SLC39A14
ZNF616	SLC3A2
ZNF654	SLC45A2
ZNF679	SLC4A7
ZNF682	SLC50A1
ZNF703	SLC5A10
ZNF720	SLC6A9
ZNF761	SLC6A15
ZNF789	SLC7A1
ZNF286A	SLC9B1
ZNF33B	SLF1
ZNF75D	SLFN5
ZNFX1	SLFN12
ZNHIT1	SLK
ZNRD1	SLTM
ZP3	SMAD2
ZRANB1	SMAD9
ZSCAN2	SMAP2
ZSCAN16	SMARCAD1
ZSWIM6	SMARCC2
	SMARCD1
	SMC4
	SMC6
	SMG5
	SMO
	SMOX
	SMPD1
	SMPD2
	SNAI2
	SND1
	SNHG5
	SNHG7
	SNORA18
	SNORD89
	SNRPA
	SNRPB2
	SNUPN
	SNX5
	SOAT1
	SOCS6
	SORBS3
	SORCS1
	SOX6
	SOX13
	SP3
	SP4
	SP110
	SPARC
	SPAST
	SPATA6
	SPECC1L
	SPG7
	SPOCD1
	SPON2
	SPOP
	SPOPL
	SPP1
	SPR
	SPRN
	SPTLC1
	SQOR
	SRGAP1
	SRGAP2
	SRP72
	SRPK2
	SRPRB
	SRPX2
	SRR
	SRRM1
	SS18
	SSR4
	SSX2IP
	ST5
	ST3GAL1
	ST3GAL2
	ST6GALNAC3
	ST8SIA6
	STAC
	STAG1
	STAG2
	STAT3
	STAT4
	STIM2
	STMN3
	STOM
	STOX2
	STRADB
	STX2
	STXBP6
	SUCLG2
	SUMF1
	SUMO3
	SUN2
	SUPT3H
	SUZ12
	SVBP
	SVIL
	SYT16
	SYTL2
	SYTL4
	TADA2A
	TADA2B
	TAF1B
	TAF9B
	TAFA3
	TAGLN2
	TANGO6
	TAOK2
	TARS
	TBC1D8B
	TBPL1
	TBRG1
	TC2N
	TCEA1
	TCEAL3
	TCF12
	TCF25
	TCTEX1D2
	TDG
	TECR
	TEKT3
	TENM4
	TENT2
	TENT4B
	TESMIN
	TEX15
	TFAP2A
	TFAP2C
	TFB1M
	TFB2M
	TFPT
	TGFBI
	TGFBR3
	TGIF2
	TGM2
	THAP1
	THAP9
	THAP12
	THBS2
	THNSL1
	THOC1
	THUMPD3
	THYN1
	TIAL1
	TICAM2
	TIGD2
	TIGD7
	TIMM9
	TIMM23
	TIMP1
	TIPARP
	TIPRL
	TJP2
	TLE1
	TLE4
	TLK2
	TM2D3
	TM7SF3
	TMBIM4
	TMCC1
	TMED9
	TMEFF1
	TMEM18
	TMEM26
	TMEM47
	TMEM70
	TMEM98
	TMEM117
	TMEM160
	TMEM205
	TMEM208
	TMEM209
	TMEM214
	TMEM131L
	TMEM132D
	TMEM170B
	TMEM183A
	TMEM185A
	TMEM189-UBE2V1
	TMEM255A
	TMEM45A
	TMEM87A
	TMEM9B
	TMPRSS11B
	TMX2
	TNFAIP8
	TNFAIP8L1
	TNFRSF14
	TNFRSF19
	TNIP1
	TNKS1BP1
	TNPO1
	TNRC6B
	TOMM5
	TOMM20
	TOX3
	TOX4
	TP53RK
	TPD52L2
	TPI1
	TPM4
	TPP1
	TRAF5
	TRAK1
	TRAPPC1
	TRAPPC5
	TRAPPC6B
	TRDMT1
	TRIB2
	TRIB3
	TRIM2
	TRIM7
	TRIM33
	TRIM51
	TRIP10
	TRMT13
	TRMT10A
	TRPC4AP
	TRPM1
	TSC22D2
	TSEN15
	TSEN34
	TSPAN3
	TSPO
	TST
	TTC19
	TTC25
	TTC9C
	TTL
	TTLL5
	TTLL7
	TTYH2
	TUBB3
	TUBE1
	TUBG2
	TUG1
	TULP4
	TUSC3
	TWF1
	TWIST2
	TXN
	TYMS
	UBA1
	UBALD2
	UBE2G2
	UBE2I
	UBE2T
	UBE3A
	UBIAD1
	UBL3
	UBL7
	UBP1
	UBXN11
	UFC1
	UFM1
	UFSP2
	UGP2
	UGT2B7
	UHRF1BP1
	ULK2
	ULK4
	UNC45A
	UNG
	UQCRB
	UQCRQ
	USP5
	USP8
	USP14
	USP16
	USP25
	USP36
	USP38
	USP42
	USP46
	USP48
	USP6NL
	USP9Y
	UTP18
	UTP14A
	UTS2
	VAMP2
	VAMP5
	VAMP8
	VANGL2
	VARS
	VCL
	VCP
	VCPIP1
	VHL
	VIM
	VKORC1
	VLDLR
	VMP1
	VPS54
	VPS13C
	VPS26C
	VTA1
	VWA8
	WAC
	WARS
	WASF3
	WASHC3
	WASHC2A/WASHC2C
	WASL
	WBP4
	WDR4
	WDR33
	WDR35
	WDR54
	WDR72
	WDR91
	WDR92
	WSB1
	WTAP
	WWP1
	XBP1
	XPOT
	XRCC1
	XRN2
	YARS2
	YARS
	YIPF3
	YIPF6
	YME1L1
	YPEL3
	YTHDC2
	YY1AP1
	ZBED4
	ZBED5
	ZBTB2
	ZBTB10
	ZBTB11
	ZBTB21
	ZBTB41
	ZC3H6
	ZC3H14
	ZC3HAV1
	ZCCHC8
	ZCCHC17
	ZDHHC8
	ZDHHC12
	ZDHHC13
	ZDHHC16
	ZEB2
	ZFAND3
	ZFAND5
	ZFP69
	ZFP82
	ZFP90
	ZHX3
	ZMAT2
	ZMYM4
	ZMYM6
	ZMYND11
	ZNF16
	ZNF17
	ZNF45
	ZNF69
	ZNF74
	ZNF134
	ZNF138
	ZNF140
	ZNF146
	ZNF148
	ZNF174
	ZNF181
	ZNF189
	ZNF202
	ZNF264
	ZNF285
	ZNF319
	ZNF330
	ZNF333
	ZNF358
	ZNF362
	ZNF404
	ZNF408
	ZNF410
	ZNF419
	ZNF425
	ZNF426
	ZNF470
	ZNF503
	ZNF521
	ZNF536
	ZNF548
	ZNF550
	ZNF556
	ZNF558
	ZNF561
	ZNF571
	ZNF594
	ZNF608
	ZNF614
	ZNF618
	ZNF624
	ZNF626
	ZNF627
	ZNF630
	ZNF644
	ZNF684
	ZNF692
	ZNF697
	ZNF721
	ZNF749
	ZNF777
	ZNF800
	ZNF813
	ZNF823
	ZNF841
	ZNF252P
	ZNF271P
	ZNF280B
	ZNF280C
	ZNF280D
	ZNF518B
	ZNF702P
	ZRANB2
	ZRSR2
	ZXDB
